# Supplementary material for: Photosystem II Repair and Plant Immunity: Lessons Learned from Arabidopsis Mutant Lacking the THYLAKOID LUMEN PROTEIN 18.3
Source: Front Plant Sci. 2016 Mar 31;7:405. doi: 10.3389/fpls.2016.00405 (PMC4814454; doi:10.3389/fpls.2016.00405)
Supplement: Supplementary file 1 [file Table1.XLSX]

## Sheet: Summary
Adjustments in gene expression in wild type and tlp18.3 Arabidopsis plants grown either under fluctuating light (FL) or constant light (CL) in 8 h light regime
Values are the means of three independent biological replicates.
Statistically significant values with logFC >1 are indicated.

## Sheet: tlp18.3 CL - wild type CL
ProbeName	SystematicName	locus	logFC	AveExpr	t	P.Value	adj.P.Val	B	description
A_84_P301400	NM_112781	AT3G18950	2.91536	9.85061	1.76927	0.0999747	0.165921	-6.15466	Transducin/WD40 repeat-like superfamily protein
A_84_P724799	TA42774_3702	AT1G67105	2.47543	8.07768	38.7475	5.76e-15	2.57e-11	24.4027	other RNA
A_84_P766364	A_84_P766364	AT5G31770	2.3482	7.15506	1.60993	0.131098	0.207289	-6.39202	transposable element gene
A_84_P761839	CNS0A6GU	AT3G29644	1.98811	8.76441	31.7191	7.84e-14	1.09e-10	22.0748	other RNA
A_84_P564098	NM_201723	AT2G14247	1.73215	10.1012	35.8442	1.59e-14	3.55e-11	23.5146	Expressed protein
A_84_P211958	NM_123724	AT5G43580	1.67921	7.91884	24.3162	2.46e-12	1.06e-09	18.7989	Serine protease inhibitor, potato inhibitor I-type family protein
A_84_P211628	NM_129566	AT2G40080	1.59937	7.86834	27.3587	5.35e-13	4.27e-10	20.2725	Protein of unknown function (DUF1313)
A_84_P127561	NM_117659	AT4G15680	1.5664	7.8197	15.1011	1.06e-09	7.84e-08	12.6846	Thioredoxin superfamily protein
A_84_P178774	NM_129689	AT2G41240	1.53418	8.46416	19.6695	3.75e-11	6.87e-09	16.0943	basic helix-loop-helix protein 100
A_84_P852577	TC394742	no_match	1.51097	7.43517	29.9674	1.64e-13	1.93e-10	21.3895	no_match
A_84_P829914	NM_101898	AT1G20480	1.42891	6.89873	1.81481	0.092375	0.155814	-6.08424	AMP-dependent synthetase and ligase family protein
A_84_P848499	BX832035	AT5G35935	1.42588	9.04579	33.0613	4.57e-14	6.84e-11	22.5686	transposable element gene
A_84_P295824	NM_115556	AT3G56970	1.35435	8.31541	19.6807	3.72e-11	6.87e-09	16.1016	basic helix-loop-helix (bHLH) DNA-binding superfamily protein
A_84_P827147	NM_104862	AT1G61800	1.35308	7.9147	20.6645	1.99e-11	4.24e-09	16.7281	glucose-6-phosphate/phosphate translocator 2
A_84_P223919	NM_118801	AT4G26670	1.34214	10.4135	27.802	4.35e-13	3.73e-10	20.4711	Mitochondrial import inner membrane translocase subunit Tim17/Tim22/Tim23 family protein
A_84_P53340	NM_117658	AT4G15670	1.33676	7.46845	22.2924	7.54e-12	2.3e-09	17.6973	Thioredoxin superfamily protein
A_84_P243495	NM_117657	AT4G15660	1.31996	8.94544	20.2143	2.64e-11	5.32e-09	16.4454	Thioredoxin superfamily protein
A_84_P16821	NM_122355	AT5G24470	1.3122	8.51733	18.2718	9.59e-11	1.36e-08	15.1448	pseudo-response regulator 5
A_84_P14561	NM_112442	AT3G15720	1.31077	8.21368	11.6932	2.48e-08	7.8e-07	9.41625	Pectin lyase-like superfamily protein
A_84_P761076	NM_001035788	AT3G55646	1.28331	9.09013	6.96916	9.1e-06	7.37e-05	3.23021	unknown protein; FUNCTIONS IN: molecular_function unknown; INVOLVED IN: biological_process unknown; LOCATED IN: chloroplast; BEST Arabidopsis thaliana protein match is: unknown protein (TAIR:AT2G39855.2); Has 35333 Blast hits to 34131 proteins in 2444 species: Archae - 798; Bacteria - 22429; Metazoa - 974; Fungi - 991; Plants - 531; Viruses - 0; Other Eukaryotes - 9610 (source: NCBI BLink).
A_84_P526212	NM_114555	AT3G46880	1.24692	8.059	21.2211	1.42e-11	3.55e-09	17.0685	unknown protein; FUNCTIONS IN: molecular_function unknown; INVOLVED IN: biological_process unknown; LOCATED IN: chloroplast; EXPRESSED IN: 14 plant structures; EXPRESSED DURING: 9 growth stages; BEST Arabidopsis thaliana protein match is: unknown protein (TAIR:AT5G59080.1); Has 51 Blast hits to 51 proteins in 8 species: Archae - 0; Bacteria - 0; Metazoa - 0; Fungi - 0; Plants - 51; Viruses - 0; O…
A_84_P22612	NM_125668	AT5G62730	1.24676	9.33592	28.9972	2.52e-13	2.65e-10	20.9883	Major facilitator superfamily protein
A_84_P792258	CO048493	no_match	1.23374	6.75444	23.0252	4.97e-12	1.76e-09	18.1086	no_match
A_84_P11580	NM_130354	AT2G47870	1.23238	7.73385	17.1186	2.19e-10	2.39e-08	14.3032	Thioredoxin superfamily protein
A_84_P18198	NM_127218	AT2G16660	1.17552	11.5082	29.8441	1.73e-13	1.93e-10	21.3394	Major facilitator superfamily protein
A_84_P515522	NM_112298	AT3G14395	1.17539	7.86413	23.1164	4.73e-12	1.7e-09	18.1588	unknown protein; Has 4 Blast hits to 4 proteins in 2 species: Archae - 0; Bacteria - 0; Metazoa - 0; Fungi - 0; Plants - 4; Viruses - 0; Other Eukaryotes - 0 (source: NCBI BLink).
A_84_P278800	NM_117661	AT4G15700	1.17195	9.7738	6.86253	1.07e-05	8.38e-05	3.06055	Thioredoxin superfamily protein
A_84_P708008	A_84_P708008	AT3G29644	1.1702	7.01917	19.4157	4.43e-11	7.96e-09	15.9272	other RNA
A_84_P17530	NM_115844	AT3G59820	1.15732	9.5354	22.8185	5.58e-12	1.92e-09	17.9941	LETM1-like protein
A_84_P16271	NM_105993	AT1G73330	1.15277	8.17192	22.2353	7.79e-12	2.35e-09	17.6646	drought-repressed 4
A_84_P297344	NM_122230	AT5G23240	1.14664	11.0609	36.079	1.46e-14	3.55e-11	23.5899	DNAJ heat shock N-terminal domain-containing protein
A_84_P549811	NM_179449	AT1G47395	1.13458	9.93968	17.7516	1.38e-10	1.73e-08	14.7721	unknown protein; FUNCTIONS IN: molecular_function unknown; INVOLVED IN: biological_process unknown; LOCATED IN: endomembrane system; BEST Arabidopsis thaliana protein match is: unknown protein (TAIR:AT1G47400.1); Has 9 Blast hits to 9 proteins in 2 species: Archae - 0; Bacteria - 0; Metazoa - 0; Fungi - 0; Plants - 9; Viruses - 0; Other Eukaryotes - 0 (source: NCBI BLink).
A_84_P12207	NM_125597	AT5G62040	1.12803	7.18393	15.5259	7.5e-10	5.98e-08	13.0424	PEBP (phosphatidylethanolamine-binding protein) family protein
A_84_P23342	NM_119661	AT4G34950	1.07003	13.3614	27.5425	4.91e-13	4.06e-10	20.3553	Major facilitator superfamily protein
A_84_P543604	NM_103634	AT1G47400	1.05159	9.73069	18.37	8.96e-11	1.32e-08	15.2139	unknown protein; BEST Arabidopsis thaliana protein match is: unknown protein (TAIR:AT1G47395.1); Has 11 Blast hits to 11 proteins in 2 species: Archae - 0; Bacteria - 0; Metazoa - 0; Fungi - 0; Plants - 11; Viruses - 0; Other Eukaryotes - 0 (source: NCBI BLink).
A_84_P178304	NM_117660	AT4G15690	1.0379	9.60811	15.1483	1.02e-09	7.62e-08	12.7248	Thioredoxin superfamily protein
A_84_P532062	NM_103061	AT1G33340	1.02041	8.76635	18.164	1.03e-10	1.43e-08	15.0684	ENTH/ANTH/VHS superfamily protein
A_84_P19698	NM_123648	AT5G42830	-1.00151	7.28897	-19.1973	5.11e-11	8.98e-09	15.7816	HXXXD-type acyl-transferase family protein
A_84_P20410	NM_100489	AT1G06080	-1.00548	11.5104	-25.6941	1.21e-12	6.73e-10	19.4913	delta 9 desaturase 1
A_84_P740964	NM_001085080	AT5G08760	-1.00619	12.264	-17.4017	1.78e-10	2.07e-08	14.515	unknown protein; FUNCTIONS IN: molecular_function unknown; INVOLVED IN: biological_process unknown; LOCATED IN: endomembrane system; Has 3 Blast hits to 3 proteins in 2 species: Archae - 0; Bacteria - 0; Metazoa - 0; Fungi - 0; Plants - 3; Viruses - 0; Other Eukaryotes - 0 (source: NCBI BLink).
A_84_P809041	NM_129410	AT2G38530	-1.00736	11.968	-25.4636	1.36e-12	7.04e-10	19.3785	lipid transfer protein 2
A_84_P856402	A_84_P856402	AT3G50950	-1.00794	10.3293	-17.7419	1.39e-10	1.73e-08	14.765	HOPZ-ACTIVATED RESISTANCE 1
A_84_P13839	TC363856	no_match	-1.00963	8.67258	-14.5237	1.73e-09	1.12e-07	12.1825	no_match
A_84_P137649	NM_101978	AT1G21250	-1.01531	11.5374	-13.0286	6.62e-09	3.03e-07	10.7895	cell wall-associated kinase
A_84_P220458	NM_118492	AT4G23610	-1.0162	7.53686	-17.6401	1.5e-10	1.84e-08	14.6907	Late embryogenesis abundant (LEA) hydroxyproline-rich glycoprotein family
A_84_P839208	NM_105694	AT1G70260	-1.01662	8.29006	-24.5666	2.16e-12	9.62e-10	18.928	nodulin MtN21 /EamA-like transporter family protein
A_84_P828684	TA45274_3702	no_match	-1.01688	10.1826	-16.8512	2.67e-10	2.7e-08	14.0999	no_match
A_84_P19220	NM_129479	AT2G39210	-1.02155	10.6428	-26.0896	9.91e-13	6.3e-10	19.6822	Major facilitator superfamily protein
A_84_P784210	NM_001085094	AT5G10140	-1.02832	9.6891	-18.2617	9.66e-11	1.36e-08	15.1376	K-box region and MADS-box transcription factor family protein
A_84_P19318	NM_113102	AT3G22060	-1.03113	11.5784	-21.2224	1.42e-11	3.55e-09	17.0693	Receptor-like protein kinase-related family protein
A_84_P16823	NM_001197953	AT1G01060	-1.03887	8.44635	-17.0151	2.37e-10	2.49e-08	14.2249	Homeodomain-like superfamily protein
A_84_P90409	NM_202255	AT1G47490	-1.04644	12.486	-1.6114	0.130777	0.206854	-6.3899	RNA-binding protein 47C
A_84_P828691	TA45275_3702	no_match	-1.04688	11.2772	-14.757	1.42e-09	9.72e-08	12.3877	no_match
A_84_P559351	NM_124928	AT5G55460	-1.04734	7.96128	-17.5005	1.66e-10	1.96e-08	14.5881	Bifunctional inhibitor/lipid-transfer protein/seed storage 2S albumin superfamily protein
A_84_P10559	NM_001123738	AT1G01560	-1.05035	7.26235	-18.6055	7.62e-11	1.22e-08	15.3782	MAP kinase 11
A_84_P762010	NM_001125261	AT3G28899	-1.05275	6.48487	-16.9038	2.57e-10	2.63e-08	14.1401	unknown protein; Has 30201 Blast hits to 17322 proteins in 780 species: Archae - 12; Bacteria - 1396; Metazoa - 17338; Fungi - 3422; Plants - 5037; Viruses - 0; Other Eukaryotes - 2996 (source: NCBI BLink).
A_84_P14321	NM_106104	AT1G74440	-1.055	10.0108	-22.5093	6.66e-12	2.08e-09	17.8206	Protein of unknown function (DUF962)
A_84_P17794	NM_123323	AT5G39610	-1.05516	8.70448	-20.5498	2.14e-11	4.48e-09	16.6566	NAC domain containing protein 6
A_84_P14710	NM_115530	AT3G56710	-1.06354	10.7855	-24.2768	2.51e-12	1.06e-09	18.7785	sigma factor binding protein 1
A_84_P812910	NM_001161166	AT3G22235;AT3G22231	-1.07027	14.3926	-21.9544	9.17e-12	2.69e-09	17.5025	[AT3G22235, BEST Arabidopsis thaliana protein match is: pathogen and circadian controlled 1 (TAIR:AT3G22231.1); Has 122 Blast hits to 122 proteins in 11 species: Archae - 0; Bacteria - 0; Metazoa - 0; Fungi - 0; Plants - 122; Viruses - 0; Other Eukaryotes - 0 (source: NCBI BLink).];[AT3G22231, pathogen and circadian controlled 1]
A_84_P580314	NM_180292	AT3G22235	-1.07252	11.892	-26.0118	1.03e-12	6.3e-10	19.6449	BEST Arabidopsis thaliana protein match is: pathogen and circadian controlled 1 (TAIR:AT3G22231.1); Has 122 Blast hits to 122 proteins in 11 species: Archae - 0; Bacteria - 0; Metazoa - 0; Fungi - 0; Plants - 122; Viruses - 0; Other Eukaryotes - 0 (source: NCBI BLink).
A_84_P24042	NM_113528	AT3G26210	-1.0737	8.5649	-24.176	2.65e-12	1.1e-09	18.726	cytochrome P450, family 71, subfamily B, polypeptide 23
A_84_P809649	TA28146_3702	no_match	-1.07714	8.18088	-20.0993	2.84e-11	5.67e-09	16.3722	no_match
A_84_P10170	NM_121052	AT5G10140	-1.081	10.1608	-20.8616	1.77e-11	3.92e-09	16.8497	K-box region and MADS-box transcription factor family protein
A_84_P751611	NM_100635	AT1G07620	-1.0839	7.77001	-18.6508	7.39e-11	1.19e-08	15.4095	GTP-binding protein Obg/CgtA
A_84_P10609	NM_128044	AT2G24850	-1.0848	8.24675	-19.692	3.7e-11	6.87e-09	16.109	tyrosine aminotransferase 3
A_84_P216038	NM_117519	AT4G14400	-1.08871	13.5563	-21.9858	9.01e-12	2.68e-09	17.5208	ankyrin repeat family protein
A_84_P23237	NM_116583	AT4G03450	-1.09482	8.16023	-23.7187	3.39e-12	1.33e-09	18.4847	Ankyrin repeat family protein
A_84_P108312	NM_130208	AT2G46440	-1.10297	9.98504	-19.0945	5.48e-11	9.47e-09	15.7125	cyclic nucleotide-gated channels
A_84_P21458	NM_119924	AT4G37610	-1.10539	9.11959	-19.9842	3.06e-11	5.96e-09	16.2984	BTB and TAZ domain protein 5
A_84_P15036	NM_125483	AT5G60900	-1.1241	10.1067	-26.6627	7.48e-13	5.38e-10	19.9528	receptor-like protein kinase 1
A_84_P196584	AK118176	AT3G48650	-1.14774	7.78829	-24.5933	2.13e-12	9.62e-10	18.9417	pseudogene, At14a-related protein, similar to At14a (GI:11994571 and GI:11994573) (Arabidopsis thaliana)
A_84_P11480	NM_104226	AT1G53480	-1.14826	6.65333	-15.6429	6.83e-10	5.54e-08	13.1392	mto 1 responding down 1
A_84_P753680	NM_001084124	AT1G24147	-1.14955	12.9563	-18.5526	7.9e-11	1.25e-08	15.3414	unknown protein; FUNCTIONS IN: molecular_function unknown; INVOLVED IN: biological_process unknown; LOCATED IN: endomembrane system; BEST Arabidopsis thaliana protein match is: unknown protein (TAIR:AT1G24148.1); Has 4 Blast hits to 4 proteins in 2 species: Archae - 0; Bacteria - 0; Metazoa - 0; Fungi - 0; Plants - 4; Viruses - 0; Other Eukaryotes - 0 (source: NCBI BLink).
A_84_P14306	NM_105616	AT1G69490	-1.16496	10.0089	-33.9464	3.24e-14	6.02e-11	22.8804	NAC-like, activated by AP3/PI
A_84_P788748	NM_101217	AT1G13470	-1.16631	8.0008	-24.4629	2.28e-12	9.96e-10	18.8748	Protein of unknown function (DUF1262)
A_84_P10696	AY099820	AT2G24160	-1.17229	8.49528	-18.0803	1.1e-10	1.47e-08	15.0088	pseudogene, leucine rich repeat protein family, contains leucine rich-repeat domains Pfam:PF00560, INTERPRO:IPR001611; contains some similarity to Cf-4 (Lycopersicon hirsutum) gi|2808683|emb|CAA05268; blastp match of 37% identity and 8.4e-98 P-value to GP|2808683|emb|CAA05268.1||AJ002235 Cf-4 {Lycopersicon hirsutum}
A_84_P103716	NM_120414	AT5G03350	-1.17571	13.9	-28.1652	3.67e-13	3.28e-10	20.6311	Legume lectin family protein
A_84_P17317	NM_130207	AT2G46430	-1.17776	12.2652	-39.7791	4.08e-15	2.57e-11	24.6967	cyclic nucleotide gated channel 3
A_84_P515865	NM_180545	AT5G26690	-1.19272	7.59398	-19.8532	3.33e-11	6.41e-09	16.2139	Heavy metal transport/detoxification superfamily protein
A_84_P15120	NM_103106	AT1G33840	-1.19434	7.10391	-10.6128	7.92e-08	1.84e-06	8.20148	Protein of unknown function (DUF567)
A_84_P22681	NM_105808	AT1G71390	-1.20193	7.85647	-24.989	1.73e-12	8.35e-10	19.1425	receptor like protein 11
A_84_P22854	NM_104058	AT1G51790	-1.20643	8.04681	-22.5804	6.39e-12	2.04e-09	17.8607	Leucine-rich repeat protein kinase family protein
A_84_P145049	NM_101357	AT1G14880	-1.20779	8.97904	-22.6377	6.19e-12	2e-09	17.893	PLANT CADMIUM RESISTANCE 1
A_84_P128706	NM_114677	AT3G48080	-1.21046	8.13509	-33.0464	4.6e-14	6.84e-11	22.5632	alpha/beta-Hydrolases superfamily protein
A_84_P800582	A_84_P800582	no_match	-1.23661	6.53132	-21.434	1.25e-11	3.24e-09	17.1961	no_match
A_84_P16903	NM_124842	AT5G54610	-1.25476	11.6144	-39.3602	4.69e-15	2.57e-11	24.5786	ankyrin
A_84_P93079	NM_106180	AT1G75240	-1.25718	8.53314	-1.6688	0.11873	0.19112	-6.306	homeobox protein 33
A_84_P565178	NM_148752	AT3G25882	-1.26787	9.57686	-25.1014	1.63e-12	8.09e-10	19.1988	NIM1-interacting 2
A_84_P20706	NM_125360	AT5G59680	-1.26959	8.29048	-25.6329	1.24e-12	6.77e-10	19.4615	Leucine-rich repeat protein kinase family protein
A_84_P17015	NM_100115	AT1G02340	-1.28699	11.1941	-36.0536	1.48e-14	3.55e-11	23.5818	basic helix-loop-helix (bHLH) DNA-binding superfamily protein
A_84_P850790	BP783345	AT4G14400	-1.29166	11.4058	-25.93	1.07e-12	6.3e-10	19.6055	ankyrin repeat family protein
A_84_P146938	NM_100126	AT1G02450	-1.30208	9.33453	-21.5391	1.17e-11	3.11e-09	17.2587	NIM1-interacting 1
A_84_P13567	NM_130281	AT2G47130	-1.30906	7.61287	-21.1219	1.51e-11	3.58e-09	17.0085	NAD(P)-binding Rossmann-fold superfamily protein
A_84_P16571	NM_115498	AT3G56400	-1.32005	13.6445	-39.8905	3.94e-15	2.57e-11	24.7278	WRKY DNA-binding protein 70
A_84_P186924	NM_105252	AT1G65790	-1.32891	9.63077	-28.6091	3e-13	2.79e-10	20.8232	receptor kinase 1
A_84_P760741	NM_111938	AT3G11010	-1.35352	9.60245	-21.1888	1.45e-11	3.55e-09	17.049	receptor like protein 34
A_84_P787935	NM_130265	AT2G46970	-1.36944	8.57632	-30.1984	1.49e-13	1.84e-10	21.4827	phytochrome interacting factor 3-like 1
A_84_P15524	NM_113213	AT3G23120	-1.403	9.51573	-31.0842	1.02e-13	1.34e-10	21.832	receptor like protein 38
A_84_P855873	T42092	AT4G14400	-1.41055	10.5666	-25.7537	1.17e-12	6.7e-10	19.5202	ankyrin repeat family protein
A_84_P16510	NM_103273	AT1G35710	-1.43515	8.80065	-28.8842	2.65e-13	2.65e-10	20.9405	Protein kinase family protein with leucine-rich repeat domain
A_84_P223559	NM_127019	AT2G14560	-1.4386	12.9635	-38.0288	7.35e-15	2.73e-11	24.1915	Protein of unknown function (DUF567)
A_84_P18814	NM_125359	AT5G59670	-1.44354	11.1147	-37.293	9.49e-15	3.03e-11	23.9695	Leucine-rich repeat protein kinase family protein
A_84_P513574	NM_201727	AT2G14560	-1.46225	10.6282	-33.4464	3.93e-14	6.74e-11	22.7055	Protein of unknown function (DUF567)
A_84_P15628	NM_115584	AT3G57240	-1.48633	6.73456	-21.6114	1.12e-11	3.05e-09	17.3015	beta-1,3-glucanase 3
A_84_P838561	NP033841	no_match	-1.50595	7.08389	-2.16579	0.0492387	0.0925603	-5.50875	no_match
A_84_P17642	NM_119071	AT4G29270	-1.54258	7.37455	-23.3867	4.07e-12	1.54e-09	18.3062	HAD superfamily, subfamily IIIB acid phosphatase
A_84_P259390	NM_104353	AT1G54780	-7.07333	12.0738	-217.363	8.21e-25	1.83e-20	34.9588	thylakoid lumen 18.3 kDa protein

## Sheet: tlp 18.3 FL - wild type FL
ProbeName	SystematicName	locus	logFC	AveExpr	t	P.Value	adj.P.Val	B	description
A_84_P598642	NM_100587	AT1G07135	2.90864	11.2531	13.0518	6.48e-09	1.87e-07	10.6187	glycine-rich protein
A_84_P814616	NM_119904	AT4G37410	2.82841	6.98032	42.2762	1.84e-15	2.39e-12	25.8087	cytochrome P450, family 81, subfamily F, polypeptide 4
A_84_P14331	NM_001198484	AT1G76650	2.73634	8.88917	39.6614	4.25e-15	3.79e-12	25.0348	calmodulin-like 38
A_84_P156615	NM_117319	AT4G12490	2.66621	8.02333	23.614	3.59e-12	5.2e-10	18.4101	Bifunctional inhibitor/lipid-transfer protein/seed storage 2S albumin superfamily protein
A_84_P18566	NM_118590	AT4G24570	2.54417	10.4709	59.0245	2.32e-17	1.03e-13	29.6013	dicarboxylate carrier 2
A_84_P13535	NM_129381	AT2G38240	2.51448	7.80606	39.7296	4.15e-15	3.79e-12	25.0558	2-oxoglutarate (2OG) and Fe(II)-dependent oxygenase superfamily protein
A_84_P91639	NM_129460	AT2G39030	2.39307	10.0043	45.6065	6.82e-16	1.27e-12	26.7102	Acyl-CoA N-acyltransferases (NAT) superfamily protein
A_84_P21874	NM_102538	AT1G27730	2.36507	10.3725	52.516	1.07e-16	3.99e-13	28.3285	salt tolerance zinc finger
A_84_P761839	CNS0A6GU	AT3G29644	2.34596	8.76441	37.4285	9.05e-15	5.95e-12	24.3219	other RNA
A_84_P724799	TA42774_3702	AT1G67105	2.20729	8.07768	34.5503	2.57e-14	1.33e-11	23.323	other RNA
A_84_P156125	NM_115983	AT3G61190	2.19815	7.77664	30.913	1.1e-13	4.07e-11	21.9104	BON association protein 1
A_84_P573393	NM_118903	AT4G27654	2.19026	8.06029	44.6653	8.97e-16	1.36e-12	26.4643	unknown protein; FUNCTIONS IN: molecular_function unknown; INVOLVED IN: biological_process unknown; LOCATED IN: endomembrane system; EXPRESSED IN: 17 plant structures; EXPRESSED DURING: 9 growth stages; Has 30201 Blast hits to 17322 proteins in 780 species: Archae - 12; Bacteria - 1396; Metazoa - 17338; Fungi - 3422; Plants - 5037; Viruses - 0; Other Eukaryotes - 2996 (source: NCBI BLink).
A_84_P17806	NM_123645	AT5G42800	2.16299	6.89317	38.1422	7.07e-15	4.93e-12	24.5554	dihydroflavonol 4-reductase
A_84_P17463	NM_114294	AT3G44260	2.1581	9.39582	34.1761	2.97e-14	1.47e-11	23.1859	Polynucleotidyl transferase, ribonuclease H-like superfamily protein
A_84_P17676	NM_119960	AT4G37990	2.08511	6.95062	29.5854	1.94e-13	5.77e-11	21.3466	elicitor-activated gene 3-2
A_84_P16271	NM_105993	AT1G73330	2.06039	8.17192	39.7419	4.13e-15	3.79e-12	25.0596	drought-repressed 4
A_84_P296724	NM_124498	AT5G51190	2.05458	8.61569	43.6624	1.21e-15	1.68e-12	26.1947	Integrase-type DNA-binding superfamily protein
A_84_P17859	NM_125137	AT5G57560	2.02696	10.192	48.7946	2.82e-16	6.98e-13	27.4955	Xyloglucan endotransglucosylase/hydrolase family protein
A_84_P579612	NM_118902	AT4G27652	2.00221	10.2972	46.4771	5.33e-16	1.08e-12	26.9318	unknown protein; BEST Arabidopsis thaliana protein match is: unknown protein (TAIR:AT4G27657.1); Has 30201 Blast hits to 17322 proteins in 780 species: Archae - 12; Bacteria - 1396; Metazoa - 17338; Fungi - 3422; Plants - 5037; Viruses - 0; Other Eukaryotes - 2996 (source: NCBI BLink).
A_84_P16437	NM_111822	AT3G09870	1.98731	8.04796	28.4439	3.23e-13	8.8e-11	20.8386	SAUR-like auxin-responsive protein family
A_84_P787353	NM_121741	AT5G17350	1.94021	7.87493	39.3525	4.7e-15	3.89e-12	24.9392	unknown protein; FUNCTIONS IN: molecular_function unknown; INVOLVED IN: N-terminal protein myristoylation; LOCATED IN: cellular_component unknown; EXPRESSED IN: 15 plant structures; EXPRESSED DURING: 8 growth stages; BEST Arabidopsis thaliana protein match is: unknown protein (TAIR:AT3G03280.1); Has 1807 Blast hits to 1807 proteins in 277 species: Archae - 0; Bacteria - 0; Metazoa - 736; Fungi - …
A_84_P14274	NM_202280	AT1G52690	1.91263	6.3881	20.6473	2.02e-11	1.92e-09	16.6413	Late embryogenesis abundant protein (LEA) family protein
A_84_P22607	NM_125553	AT5G61600	1.88557	8.16022	44.6576	8.99e-16	1.36e-12	26.4623	ethylene response factor 104
A_84_P16923	NM_125374	AT5G59820	1.8838	10.1849	44.5873	9.18e-16	1.36e-12	26.4436	C2H2-type zinc finger family protein
A_84_P788437	NM_103219	AT1G35210	1.84862	7.40048	41.7968	2.14e-15	2.51e-12	25.6714	unknown protein; FUNCTIONS IN: molecular_function unknown; INVOLVED IN: biological_process unknown; LOCATED IN: chloroplast; EXPRESSED IN: 14 plant structures; EXPRESSED DURING: 9 growth stages; CONTAINS InterPro DOMAIN/s: Protein of unknown function DUF740 (InterPro:IPR008004); BEST Arabidopsis thaliana protein match is: unknown protein (TAIR:AT1G22470.1); Has 83 Blast hits to 83 proteins in 12 …
A_84_P15741	NM_118862	AT4G27280	1.79332	11.4189	33.1311	4.45e-14	1.98e-11	22.7933	Calcium-binding EF-hand family protein
A_84_P19028	NM_106151	AT1G74930	1.7918	8.71938	30.2693	1.44e-13	4.95e-11	21.6406	Integrase-type DNA-binding superfamily protein
A_84_P211628	NM_129566	AT2G40080	1.71839	7.86834	29.3946	2.11e-13	6.11e-11	21.2633	Protein of unknown function (DUF1313)
A_84_P11470	NM_105311	AT1G66400	1.71277	8.93752	29.1308	2.37e-13	6.78e-11	21.147	calmodulin like 23
A_84_P197194	NM_001160794	AT4G22870	1.70192	6.98727	25.7816	1.16e-12	2.18e-10	19.5607	2-oxoglutarate (2OG) and Fe(II)-dependent oxygenase superfamily protein
A_84_P11046	NM_119606	AT4G34410	1.69694	6.71232	32.5541	5.59e-14	2.31e-11	22.5704	redox responsive transcription factor 1
A_84_P284670	NM_128945	AT2G33850	1.68825	8.65041	26.355	8.69e-13	1.76e-10	19.8478	unknown protein; FUNCTIONS IN: molecular_function unknown; INVOLVED IN: biological_process unknown; LOCATED IN: endomembrane system; EXPRESSED IN: 17 plant structures; EXPRESSED DURING: 9 growth stages; BEST Arabidopsis thaliana protein match is: unknown protein (TAIR:AT1G28400.1); Has 3053 Blast hits to 2119 proteins in 133 species: Archae - 6; Bacteria - 52; Metazoa - 135; Fungi - 96; Plants - …
A_84_P504929	NM_113821	AT3G29000	1.68372	7.86846	26.7172	7.28e-13	1.55e-10	20.0256	Calcium-binding EF-hand family protein
A_84_P16821	NM_122355	AT5G24470	1.65666	8.51733	23.0682	4.85e-12	6.52e-10	18.1027	pseudo-response regulator 5
A_84_P764933	NM_001084959	AT4G22513	1.65251	6.32512	15.0451	1.11e-09	4.64e-08	12.4696	Bifunctional inhibitor/lipid-transfer protein/seed storage 2S albumin superfamily protein
A_84_P17343	NM_130048	AT2G44840	1.64646	7.60205	18.558	7.87e-11	5.63e-09	15.2324	ethylene-responsive element binding factor 13
A_84_P21901	NM_100560	AT1G06830	1.63939	10.0212	22.4442	6.91e-12	8.71e-10	17.7418	Glutaredoxin family protein
A_84_P22489	NM_122130	AT5G22250	1.6372	10.7882	41.1464	2.63e-15	2.79e-12	25.482	Polynucleotidyl transferase, ribonuclease H-like superfamily protein
A_84_P140849	NM_103025	AT1G32920	1.63349	12.3447	40.324	3.42e-15	3.47e-12	25.2369	unknown protein; FUNCTIONS IN: molecular_function unknown; INVOLVED IN: response to wounding; LOCATED IN: endomembrane system; EXPRESSED IN: 23 plant structures; EXPRESSED DURING: 13 growth stages; BEST Arabidopsis thaliana protein match is: unknown protein (TAIR:AT1G32928.1); Has 42 Blast hits to 42 proteins in 8 species: Archae - 0; Bacteria - 0; Metazoa - 0; Fungi - 0; Plants - 42; Viruses - 0…
A_84_P852577	TC394742	no_match	1.61288	7.43517	31.9887	7.02e-14	2.75e-11	22.3474	no_match
A_84_P284940	NM_105695	AT1G70270	1.60736	7.81418	26.6019	7.7e-13	1.62e-10	19.9693	unknown protein; BEST Arabidopsis thaliana protein match is: unknown protein (TAIR:AT1G23965.1); Has 20 Blast hits to 20 proteins in 7 species: Archae - 0; Bacteria - 0; Metazoa - 0; Fungi - 0; Plants - 20; Viruses - 0; Other Eukaryotes - 0 (source: NCBI BLink).
A_84_P845171	CD533642	AT5G42800	1.60064	6.41451	25.539	1.31e-12	2.39e-10	19.4372	dihydroflavonol 4-reductase
A_84_P816405	NM_125630	AT5G62360	1.59267	7.95101	42.1219	1.93e-15	2.39e-12	25.7648	Plant invertase/pectin methylesterase inhibitor superfamily protein
A_84_P54170	NM_115605	AT3G57450	1.59018	10.5163	37.4267	9.06e-15	5.95e-12	24.3214	unknown protein; Has 65 Blast hits to 65 proteins in 11 species: Archae - 0; Bacteria - 0; Metazoa - 0; Fungi - 0; Plants - 65; Viruses - 0; Other Eukaryotes - 0 (source: NCBI BLink).
A_84_P764950	NM_001084960	AT4G22517	1.55395	6.2341	16.9983	2.4e-10	1.36e-08	14.074	Bifunctional inhibitor/lipid-transfer protein/seed storage 2S albumin superfamily protein
A_84_P103016	NM_117320	AT4G12500	1.51142	7.09249	11.5865	2.77e-08	5.93e-07	9.08996	Bifunctional inhibitor/lipid-transfer protein/seed storage 2S albumin superfamily protein
A_84_P567134	NM_118904	AT4G27657	1.49725	10.69	35.7233	1.66e-14	9.76e-12	23.7417	unknown protein; FUNCTIONS IN: molecular_function unknown; INVOLVED IN: biological_process unknown; LOCATED IN: endomembrane system; EXPRESSED IN: 15 plant structures; EXPRESSED DURING: 9 growth stages; BEST Arabidopsis thaliana protein match is: unknown protein (TAIR:AT5G54145.1); Has 30201 Blast hits to 17322 proteins in 780 species: Archae - 12; Bacteria - 1396; Metazoa - 17338; Fungi - 3422; …
A_84_P827147	NM_104862	AT1G61800	1.48631	7.9147	22.6992	5.97e-12	7.66e-10	17.8905	glucose-6-phosphate/phosphate translocator 2
A_84_P248365	NM_119887	AT4G37240	1.48527	11.9311	39.451	4.55e-15	3.89e-12	24.9698	unknown protein; FUNCTIONS IN: molecular_function unknown; INVOLVED IN: N-terminal protein myristoylation; LOCATED IN: cellular_component unknown; EXPRESSED IN: 22 plant structures; EXPRESSED DURING: 13 growth stages; BEST Arabidopsis thaliana protein match is: unknown protein (TAIR:AT2G23690.1); Has 30201 Blast hits to 17322 proteins in 780 species: Archae - 12; Bacteria - 1396; Metazoa - 17338;…
A_84_P810240	NM_111760	no_match	1.47187	6.9014	30.9439	1.08e-13	4.07e-11	21.9232	no_match
A_84_P15749	NM_119047	AT4G29030	1.46896	6.8542	29.977	1.63e-13	5.29e-11	21.5158	Putative membrane lipoprotein
A_84_P761298	NM_001035568	AT3G05727	1.46313	6.20122	12.5677	1.03e-08	2.67e-07	10.1309	S locus-related glycoprotein 1 (SLR1) binding pollen coat protein family
A_84_P22612	NM_125668	AT5G62730	1.46038	9.33592	33.9654	3.21e-14	1.56e-11	23.1079	Major facilitator superfamily protein
A_84_P18859	NM_122746	AT5G28630	1.45529	9.34542	23.2155	4.47e-12	6.12e-10	18.1864	glycine-rich protein
A_84_P786760	NM_106732	AT1G80840	1.45267	8.25112	19.7145	3.64e-11	3.08e-09	16.0309	WRKY DNA-binding protein 40
A_84_P21212	NM_112525	AT3G16530	1.45182	9.80901	24.2497	2.55e-12	4.15e-10	18.7589	Legume lectin family protein
A_84_P10863	NM_114710	AT3G48520	1.45139	6.93614	17.8243	1.31e-10	8.7e-09	14.6998	cytochrome P450, family 94, subfamily B, polypeptide 3
A_84_P792258	CO048493	no_match	1.44675	6.75444	27.0005	6.35e-13	1.38e-10	20.1629	no_match
A_84_P843011	NM_100579	AT1G07050	1.44282	7.10898	18.7802	6.76e-11	5.07e-09	15.3896	CCT motif family protein
A_84_P831354	NM_001203824	AT4G17470	1.44241	10.3022	38.4751	6.31e-15	4.54e-12	24.6624	alpha/beta-Hydrolases superfamily protein
A_84_P138279	NM_104622	AT1G58420	1.43862	7.56125	23.633	3.55e-12	5.18e-10	18.4207	Uncharacterised conserved protein UCP031279
A_84_P18091	DR750066	AT1G63040	1.43629	6.60536	24.772	1.94e-12	3.27e-10	19.0382	a pseudogene member of the DREB subfamily A-4 of ERF/AP2 transcription factor family. The translated product contains one AP2 domain. There are 17 members in this subfamily including TINY.
A_84_P21946	NM_106012	AT1G73540	1.43301	11.718	28.1093	3.77e-13	1e-10	20.6854	nudix hydrolase homolog 21
A_84_P831728	NM_121728	AT5G17220	1.42164	7.25618	22.2965	7.52e-12	9.22e-10	17.6549	glutathione S-transferase phi 12
A_84_P18640	NM_117760	AT4G16590	1.42056	8.86693	21.6571	1.09e-11	1.21e-09	17.2713	cellulose synthase-like A01
A_84_P823733	NM_113753	AT3G28340	1.40808	7.3964	18.9226	6.14e-11	4.78e-09	15.4893	galacturonosyltransferase-like 10
A_84_P857058	TC397723	no_match	1.40685	7.00009	19.75	3.56e-11	3.07e-09	16.0546	no_match
A_84_P18335	NM_111115	AT3G02480	1.40554	6.52986	16.0648	4.89e-10	2.39e-08	13.3303	Late embryogenesis abundant protein (LEA) family protein
A_84_P97916	NM_119124	AT4G29780	1.40109	8.32778	19.3542	4.61e-11	3.79e-09	15.7872	unknown protein; BEST Arabidopsis thaliana protein match is: unknown protein (TAIR:AT5G12010.1); Has 945 Blast hits to 944 proteins in 87 species: Archae - 0; Bacteria - 0; Metazoa - 519; Fungi - 43; Plants - 365; Viruses - 0; Other Eukaryotes - 18 (source: NCBI BLink).
A_84_P137619	NM_124829	AT5G54490	1.39473	10.1485	19.3624	4.58e-11	3.79e-09	15.7929	pinoid-binding protein 1
A_84_P611334	NM_127853	AT2G22880	1.38303	7.77254	16.237	4.27e-10	2.13e-08	13.4706	VQ motif-containing protein
A_84_P211958	NM_123724	AT5G43580	1.38152	7.91884	20.0055	3.02e-11	2.66e-09	16.2244	Serine protease inhibitor, potato inhibitor I-type family protein
A_84_P19516	NM_118679	AT4G25470	1.38038	9.15365	29.6621	1.87e-13	5.77e-11	21.38	C-repeat/DRE binding factor 2
A_84_P16799	NM_101688	AT1G18300	1.36843	9.7822	33.0243	4.64e-14	1.99e-11	22.7524	nudix hydrolase homolog 4
A_84_P183724	NM_129081	AT2G35290	1.3677	7.9624	16.7017	2.99e-10	1.61e-08	13.842	unknown protein; Has 39 Blast hits to 39 proteins in 10 species: Archae - 0; Bacteria - 0; Metazoa - 0; Fungi - 0; Plants - 39; Viruses - 0; Other Eukaryotes - 0 (source: NCBI BLink).
A_84_P20998	NM_103210	AT1G35140	1.35134	7.52161	22.8039	5.63e-12	7.35e-10	17.9511	Phosphate-responsive 1 family protein
A_84_P784166	NM_123902	AT5G45340	1.33265	6.9417	30.5159	1.3e-13	4.52e-11	21.7447	cytochrome P450, family 707, subfamily A, polypeptide 3
A_84_P786098	CB253198	no_match	1.33026	7.43935	18.765	6.84e-11	5.1e-09	15.3789	no_match
A_84_P708008	A_84_P708008	AT3G29644	1.32749	7.01917	22.0253	8.8e-12	1.02e-09	17.4936	other RNA
A_84_P560513	NM_105732	AT1G70640	1.32236	6.79554	22.9798	5.1e-12	6.73e-10	18.0522	octicosapeptide/Phox/Bem1p (PB1) domain-containing protein
A_84_P18198	NM_127218	AT2G16660	1.32041	11.5082	33.5227	3.81e-14	1.77e-11	22.9421	Major facilitator superfamily protein
A_84_P16901	NM_124785	AT5G54060	1.30845	6.59403	21.6023	1.13e-11	1.24e-09	17.2379	UDP-glucose:flavonoid 3-o-glucosyltransferase
A_84_P97476	NM_122387	AT5G24780	1.30273	10.2873	17.8304	1.31e-10	8.69e-09	14.7043	vegetative storage protein 1
A_84_P602094	NM_124853	AT5G54720	1.30206	7.76234	22.1728	8.08e-12	9.6e-10	17.5815	Ankyrin repeat family protein
A_84_P289964	NM_101759	AT1G19020	1.29658	8.89553	23.857	3.15e-12	4.86e-10	18.5446	unknown protein; BEST Arabidopsis thaliana protein match is: unknown protein (TAIR:AT3G48180.1); Has 88 Blast hits to 88 proteins in 15 species: Archae - 0; Bacteria - 0; Metazoa - 0; Fungi - 0; Plants - 88; Viruses - 0; Other Eukaryotes - 0 (source: NCBI BLink).
A_84_P807650	TA27069_3702	no_match	1.2958	8.43097	22.2394	7.77e-12	9.43e-10	17.621	no_match
A_84_P850851	BP563965	no_match	1.2879	8.54303	23.5883	3.64e-12	5.24e-10	18.3958	no_match
A_84_P814230	NM_127816	AT2G22500	1.28627	9.47786	35.6551	1.71e-14	9.76e-12	23.7178	uncoupling protein 5
A_84_P515522	NM_112298	AT3G14395	1.26628	7.86413	24.9039	1.81e-12	3.1e-10	19.1077	unknown protein; Has 4 Blast hits to 4 proteins in 2 species: Archae - 0; Bacteria - 0; Metazoa - 0; Fungi - 0; Plants - 4; Viruses - 0; Other Eukaryotes - 0 (source: NCBI BLink).
A_84_P854498	NM_123769	AT5G44020	1.25245	12.9165	32.3724	6.01e-14	2.44e-11	22.4992	HAD superfamily, subfamily IIIB acid phosphatase
A_84_P23342	NM_119661	AT4G34950	1.24576	13.3614	32.0656	6.8e-14	2.71e-11	22.378	Major facilitator superfamily protein
A_84_P12620	NM_126351	AT2G02990	1.2402	7.15318	21.6697	1.08e-11	1.21e-09	17.2791	ribonuclease 1
A_84_P13475	NM_001124829	AT2G11810	1.23914	8.04853	28.7716	2.79e-13	7.77e-11	20.9868	monogalactosyldiacylglycerol synthase type C
A_84_P539348	NM_128133	AT2G25735	1.23345	7.35482	30.1543	1.51e-13	5.04e-11	21.5917	unknown protein; Has 31 Blast hits to 31 proteins in 9 species: Archae - 0; Bacteria - 0; Metazoa - 0; Fungi - 0; Plants - 31; Viruses - 0; Other Eukaryotes - 0 (source: NCBI BLink).
A_84_P500756	NM_122775	AT5G28910	1.23016	10.3807	26.2225	9.27e-13	1.86e-10	19.782	unknown protein; FUNCTIONS IN: molecular_function unknown; INVOLVED IN: biological_process unknown; LOCATED IN: mitochondrion; BEST Arabidopsis thaliana protein match is: unknown protein (TAIR:AT5G28960.1); Has 35333 Blast hits to 34131 proteins in 2444 species: Archae - 798; Bacteria - 22429; Metazoa - 974; Fungi - 991; Plants - 531; Viruses - 0; Other Eukaryotes - 9610 (source: NCBI BLink).
A_84_P12143	NM_180805	AT5G45340	1.22783	7.22412	21.5806	1.14e-11	1.25e-09	17.2247	cytochrome P450, family 707, subfamily A, polypeptide 3
A_84_P13393	NM_105280	AT1G66090	1.22639	8.6759	20.8163	1.82e-11	1.79e-09	16.7489	Disease resistance protein (TIR-NBS class)
A_84_P14194	NM_100285	AT1G04040	1.21054	11.272	21.296	1.36e-11	1.44e-09	17.0496	HAD superfamily, subfamily IIIB acid phosphatase
A_84_P15159	NM_001124104	AT1G70090	1.20977	11.0332	30.1657	1.51e-13	5.04e-11	21.5965	glucosyl transferase family 8
A_84_P20462	NM_118681	AT4G25490	1.20874	7.3511	19.7366	3.59e-11	3.07e-09	16.0457	C-repeat/DRE binding factor 1
A_84_P127561	NM_117659	AT4G15680	1.2082	7.8197	11.6478	2.59e-08	5.64e-07	9.15717	Thioredoxin superfamily protein
A_84_P17582	NM_117199	AT4G11280	1.20585	9.42005	27.4722	5.07e-13	1.25e-10	20.388	1-aminocyclopropane-1-carboxylic acid (acc) synthase 6
A_84_P229609	NM_116426	AT4G01950	1.18844	11.0862	30.5933	1.25e-13	4.44e-11	21.7772	glycerol-3-phosphate acyltransferase 3
A_84_P715787	NM_001036055	AT1G32928	1.18093	8.8598	27.8337	4.28e-13	1.1e-10	20.5577	unknown protein; BEST Arabidopsis thaliana protein match is: unknown protein (TAIR:AT1G32920.1); Has 35333 Blast hits to 34131 proteins in 2444 species: Archae - 798; Bacteria - 22429; Metazoa - 974; Fungi - 991; Plants - 531; Viruses - 0; Other Eukaryotes - 9610 (source: NCBI BLink).
A_84_P75644	NM_179606	AT2G05440	1.18077	7.67889	15.5406	7.41e-10	3.35e-08	12.8945	GLYCINE RICH PROTEIN 9
A_84_P11580	NM_130354	AT2G47870	1.18041	7.73385	16.3967	3.78e-10	1.93e-08	13.5994	Thioredoxin superfamily protein
A_84_P11184	NM_105883	AT1G72240	1.17847	8.46648	27.0064	6.33e-13	1.38e-10	20.1657	unknown protein; BEST Arabidopsis thaliana protein match is: unknown protein (TAIR:AT1G22470.1); Has 65 Blast hits to 63 proteins in 13 species: Archae - 0; Bacteria - 0; Metazoa - 1; Fungi - 0; Plants - 64; Viruses - 0; Other Eukaryotes - 0 (source: NCBI BLink).
A_84_P789861	NM_119820	AT4G36570	1.1748	9.1413	16.374	3.84e-10	1.95e-08	13.5811	RAD-like 3
A_84_P19344	NM_112343	AT3G14820	1.17095	9.80837	8.83404	6.71e-07	7.34e-06	5.72439	GDSL-like Lipase/Acylhydrolase superfamily protein
A_84_P765048	NM_001085016	AT4G33467	1.17039	7.26403	21.8781	9.59e-12	1.09e-09	17.4052	unknown protein; Has 25 Blast hits to 25 proteins in 9 species: Archae - 0; Bacteria - 0; Metazoa - 0; Fungi - 0; Plants - 25; Viruses - 0; Other Eukaryotes - 0 (source: NCBI BLink).
A_84_P102986	NM_128266	AT2G27080	1.16551	6.89771	19.0938	5.48e-11	4.37e-09	15.6083	Late embryogenesis abundant (LEA) hydroxyproline-rich glycoprotein family
A_84_P137009	NM_123809	AT5G44420	1.15845	7.56798	25.1848	1.56e-12	2.77e-10	19.2546	plant defensin 1.2
A_84_P24073	NM_113795	AT3G28740	1.156	7.14368	17.8943	1.25e-10	8.38e-09	14.7515	Cytochrome P450 superfamily protein
A_84_P168493	NM_114529	AT3G46620	1.14072	9.76835	27.1167	6.01e-13	1.37e-10	20.2188	zinc finger (C3HC4-type RING finger) family protein
A_84_P820417	NM_117854	AT4G17490	1.13426	7.58596	24.9844	1.73e-12	3.02e-10	19.15	ethylene responsive element binding factor 6
A_84_P103886	NM_128556	AT2G30010	1.13329	11.6262	27.2889	5.53e-13	1.28e-10	20.3011	TRICHOME BIREFRINGENCE-LIKE 45
A_84_P12264	NM_125216	AT5G58310	1.13237	10.8231	19.7596	3.54e-11	3.06e-09	16.0611	methyl esterase 18
A_84_P157735	NM_114999	AT3G51400	1.13135	7.91298	17.5681	1.58e-10	1e-08	14.5088	Arabidopsis protein of unknown function (DUF241)
A_84_P509078	NM_105658	AT1G69900	1.13066	8.82072	24.8274	1.88e-12	3.2e-10	19.0674	Actin cross-linking protein
A_84_P19923	NM_100448	AT1G05680	1.11999	7.95874	18.5624	7.85e-11	5.63e-09	15.2356	Uridine diphosphate glycosyltransferase 74E2
A_84_P62840	NM_117551	AT4G14690	1.11416	7.05645	16.3679	3.86e-10	1.96e-08	13.5763	Chlorophyll A-B binding family protein
A_84_P21958	NM_129912	AT2G43510	1.11199	9.95213	14.1833	2.32e-09	8.36e-08	11.6985	trypsin inhibitor protein 1
A_84_P20449	NM_118375	AT4G22490	1.10728	6.65901	17.6162	1.53e-10	9.72e-09	14.5448	Bifunctional inhibitor/lipid-transfer protein/seed storage 2S albumin superfamily protein
A_84_P560990	NM_120898	AT5G08150	1.10473	6.75166	19.938	3.15e-11	2.76e-09	16.1798	suppressor of phytochrome b 5
A_84_P819063	NM_114531	AT3G46640	1.10416	7.61934	20.1976	2.67e-11	2.41e-09	16.3506	Homeodomain-like superfamily protein
A_84_P12788	NM_115455	AT3G55970	1.1018	7.56426	17.8868	1.26e-10	8.4e-09	14.746	jasmonate-regulated gene 21
A_84_P23884	NM_127877	AT2G23130	1.10064	11.5408	23.0029	5.03e-12	6.7e-10	18.0654	arabinogalactan protein 17
A_84_P292144	NM_113258	AT3G23550	1.10024	6.87574	17.9059	1.24e-10	8.33e-09	14.7601	MATE efflux family protein
A_84_P750244	A_84_P750244	AT1G69140	1.09286	7.29935	18.1063	1.08e-10	7.39e-09	14.907	pseudogene, hypothetical protein
A_84_P10518	NM_103892	AT1G50040	1.07746	8.03668	20.2137	2.65e-11	2.41e-09	16.3611	Protein of unknown function (DUF1005)
A_84_P11031	NM_119207	AT4G30610	1.06933	10.732	23.9039	3.07e-12	4.85e-10	18.5704	alpha/beta-Hydrolases superfamily protein
A_84_P860303	NM_113218	AT3G23170	1.06932	10.124	27.4017	5.25e-13	1.25e-10	20.3547	unknown protein; BEST Arabidopsis thaliana protein match is: unknown protein (TAIR:AT4G14450.1); Has 74 Blast hits to 74 proteins in 6 species: Archae - 0; Bacteria - 0; Metazoa - 0; Fungi - 0; Plants - 74; Viruses - 0; Other Eukaryotes - 0 (source: NCBI BLink).
A_84_P279580	NM_114940	AT3G50800	1.06873	8.71592	13.3912	4.72e-09	1.47e-07	10.9512	unknown protein; FUNCTIONS IN: molecular_function unknown; INVOLVED IN: N-terminal protein myristoylation; LOCATED IN: cellular_component unknown; BEST Arabidopsis thaliana protein match is: unknown protein (TAIR:AT5G66580.1); Has 249 Blast hits to 249 proteins in 14 species: Archae - 0; Bacteria - 0; Metazoa - 0; Fungi - 0; Plants - 249; Viruses - 0; Other Eukaryotes - 0 (source: NCBI BLink).
A_84_P20325	NM_114866	AT3G50060	1.06216	12.5455	33.3908	4.02e-14	1.83e-11	22.8922	myb domain protein 77
A_84_P22906	NM_129817	AT2G42560	1.05809	6.14697	15.6185	6.96e-10	3.18e-08	12.9601	late embryogenesis abundant domain-containing protein / LEA domain-containing protein
A_84_P602187	NM_100437	AT1G05575	1.0567	7.8992	15.7783	6.13e-10	2.85e-08	13.0938	unknown protein; FUNCTIONS IN: molecular_function unknown; INVOLVED IN: anaerobic respiration; LOCATED IN: endomembrane system; EXPRESSED IN: 17 plant structures; EXPRESSED DURING: 9 growth stages; BEST Arabidopsis thaliana protein match is: unknown protein (TAIR:AT2G31945.1); Has 63 Blast hits to 63 proteins in 10 species: Archae - 0; Bacteria - 0; Metazoa - 0; Fungi - 0; Plants - 63; Viruses - …
A_84_P613104	NM_201790	AT2G23130	1.05668	10.7079	23.8489	3.16e-12	4.86e-10	18.5401	arabinogalactan protein 17
A_84_P173441	NM_116057	AT3G61920	1.05218	8.60774	18.591	7.7e-11	5.56e-09	15.2559	unknown protein; FUNCTIONS IN: molecular_function unknown; INVOLVED IN: N-terminal protein myristoylation; LOCATED IN: cellular_component unknown; EXPRESSED IN: shoot, hypocotyl, root, egg cell; BEST Arabidopsis thaliana protein match is: unknown protein (TAIR:AT1G64700.1); Has 77 Blast hits to 77 proteins in 8 species: Archae - 0; Bacteria - 0; Metazoa - 0; Fungi - 0; Plants - 77; Viruses - 0; O…
A_84_P22615	NM_104393	AT1G55200	1.0506	6.96166	13.6277	3.8e-09	1.25e-07	11.1784	Protein kinase protein with adenine nucleotide alpha hydrolases-like domain
A_84_P67674	NM_127277	AT2G17230	1.04409	9.48309	22.3624	7.24e-12	8.98e-10	17.6937	EXORDIUM like 5
A_84_P12817	NM_116181	AT3G63160	1.04084	13.8769	38.8764	5.51e-15	4.24e-12	24.79	FUNCTIONS IN: molecular_function unknown; INVOLVED IN: biological_process unknown; LOCATED IN: chloroplast outer membrane, thylakoid, chloroplast thylakoid membrane, chloroplast, chloroplast envelope; EXPRESSED IN: 21 plant structures; EXPRESSED DURING: 13 growth stages; BEST Arabidopsis thaliana protein match is: outer envelope membrane protein 7 (TAIR:AT3G52420.1); Has 26 Blast hits to 26 prote…
A_84_P837201	NM_101518	AT1G16530	1.03868	7.64636	20.6613	2e-11	1.91e-09	16.6503	ASYMMETRIC LEAVES 2-like 9
A_84_P784216	NM_001125801	AT5G24780	1.03756	11.7195	17.2228	2.03e-10	1.2e-08	14.247	vegetative storage protein 1
A_84_P219668	NM_111336	AT3G04640	1.0248	11.6074	27.4452	5.14e-13	1.25e-10	20.3752	glycine-rich protein
A_84_P78669	NM_120390	AT5G03120	1.02433	10.7902	25.4524	1.36e-12	2.47e-10	19.3928	unknown protein; FUNCTIONS IN: molecular_function unknown; INVOLVED IN: biological_process unknown; LOCATED IN: endomembrane system; EXPRESSED IN: 21 plant structures; EXPRESSED DURING: 13 growth stages; Has 14 Blast hits to 14 proteins in 4 species: Archae - 0; Bacteria - 0; Metazoa - 0; Fungi - 0; Plants - 14; Viruses - 0; Other Eukaryotes - 0 (source: NCBI BLink).
A_84_P764402	NM_001036574	AT4G16740	1.02352	7.59815	27.4179	5.21e-13	1.25e-10	20.3623	terpene synthase 03
A_84_P217688	NM_106310	AT1G76600	1.0204	9.55339	23.0721	4.84e-12	6.52e-10	18.105	unknown protein; FUNCTIONS IN: molecular_function unknown; INVOLVED IN: N-terminal protein myristoylation; LOCATED IN: nucleolus, nucleus; EXPRESSED IN: 24 plant structures; EXPRESSED DURING: 15 growth stages; BEST Arabidopsis thaliana protein match is: unknown protein (TAIR:AT1G21010.1); Has 220 Blast hits to 220 proteins in 14 species: Archae - 0; Bacteria - 0; Metazoa - 0; Fungi - 0; Plants - …
A_84_P22053	NM_001202794	AT2G41100	1.01988	11.3315	25.6077	1.26e-12	2.34e-10	19.4723	Calcium-binding EF hand family protein
A_84_P858400	NM_106329	AT1G76790	1.00861	8.06395	23.366	4.11e-12	5.71e-10	18.2714	O-methyltransferase family protein
A_84_P159845	NM_113748	AT3G28300;AT3G28290	1.00423	9.80675	20.7104	1.94e-11	1.88e-09	16.6817	[AT3G28300, Protein of unknown function (DUF677)];[AT3G28290, Protein of unknown function (DUF677)]
A_84_P141659	NM_116366	AT4G01360	1.00353	7.24025	11.5714	2.81e-08	5.99e-07	9.0733	unknown protein; BEST Arabidopsis thaliana protein match is: Protein of unknown function (DUF793) (TAIR:AT1G01550.2); Has 99 Blast hits to 99 proteins in 25 species: Archae - 0; Bacteria - 10; Metazoa - 0; Fungi - 0; Plants - 89; Viruses - 0; Other Eukaryotes - 0 (source: NCBI BLink).
A_84_P801093	NM_123136	AT5G37770	1.00167	10.5936	20.9038	1.72e-11	1.72e-09	16.8043	EF hand calcium-binding protein family
A_84_P18338	NM_112550	AT3G16770	-1.00281	13.7982	-24.4564	2.28e-12	3.83e-10	18.8702	ethylene-responsive element binding protein
A_84_P23812	NM_101213	AT1G13430	-1.00599	6.82853	-14.9379	1.22e-09	4.97e-08	12.3759	sulfotransferase 4C
A_84_P799279	NM_113121	AT3G22231	-1.00793	16.1397	-29.6393	1.89e-13	5.77e-11	21.3701	pathogen and circadian controlled 1
A_84_P820151	NM_113825	AT3G29035	-1.01753	7.55277	-18.673	7.28e-11	5.34e-09	15.314	NAC domain containing protein 3
A_84_P770133	CD529155	ATMG01360	-1.01966	11.8101	-18.7275	7.01e-11	5.18e-09	15.3525	cytochrome oxidase
A_84_P756407	NM_129154	AT2G35950	-1.02462	7.75574	-15.5646	7.27e-10	3.3e-08	12.9147	embryo sac development arrest 12
A_84_P23679	NM_106740	AT1G80920	-1.02486	13.9031	-25.9548	1.06e-12	2.06e-10	19.6482	Chaperone DnaJ-domain superfamily protein
A_84_P12638	NM_111720	AT3G08860	-1.02876	9.41404	-28.5189	3.12e-13	8.6e-11	20.8727	PYRIMIDINE 4
A_84_P13976	NM_121917	AT5G19120	-1.03202	9.66343	-24.299	2.48e-12	4.07e-10	18.7855	Eukaryotic aspartyl protease family protein
A_84_P17794	NM_123323	AT5G39610	-1.03714	8.70448	-20.1988	2.67e-11	2.41e-09	16.3514	NAC domain containing protein 6
A_84_P248115	NM_125244	AT5G58570	-1.04662	8.42291	-8.71307	7.85e-07	8.29e-06	5.55891	unknown protein; Has 30201 Blast hits to 17322 proteins in 780 species: Archae - 12; Bacteria - 1396; Metazoa - 17338; Fungi - 3422; Plants - 5037; Viruses - 0; Other Eukaryotes - 2996 (source: NCBI BLink).
A_84_P19909	NM_100299	AT1G04180	-1.04813	8.32027	-23.8028	3.24e-12	4.95e-10	18.5147	YUCCA 9
A_84_P19814	NM_121979	AT5G19740	-1.04933	8.96898	-21.482	1.21e-11	1.31e-09	17.1643	Peptidase M28 family protein
A_84_P819706	NM_179159	AT4G34000	-1.0543	9.48003	-4.99194	0.000236662	0.000909002	-0.429124	abscisic acid responsive elements-binding factor 3
A_84_P243945	NM_122164	AT5G22580	-1.05431	14.3007	-23.8615	3.14e-12	4.86e-10	18.5471	Stress responsive A/B Barrel Domain
A_84_P60770	NM_120401	AT5G03230	-1.05484	11.5058	-21.2389	1.4e-11	1.46e-09	17.0142	Protein of unknown function, DUF584
A_84_P11030	NM_119191	AT4G30450	-1.06065	9.55836	-10.6995	7.19e-08	1.25e-06	8.0825	glycine-rich protein
A_84_P23846	NM_130286	AT2G47180	-1.06788	11.206	-27.0596	6.17e-13	1.38e-10	20.1914	galactinol synthase 1
A_84_P19657	NM_122303	AT5G23980	-1.07778	8.07553	-20.0716	2.9e-11	2.58e-09	16.268	ferric reduction oxidase 4
A_84_P19887	NM_106724	AT1G80760	-1.0827	11.5588	-12.0213	1.77e-08	4.2e-07	9.56018	NOD26-like intrinsic protein 6;1
A_84_P825792	NM_117807	AT4G17030	-1.08514	9.37086	-16.1193	4.68e-10	2.31e-08	13.3749	expansin-like B1
A_84_P23603	NM_103128	AT1G34060	-1.08681	10.221	-23.6994	3.43e-12	5.13e-10	18.4576	Pyridoxal phosphate (PLP)-dependent transferases superfamily protein
A_84_P14585	NM_001035636	AT3G16800	-1.09424	11.2406	-28.0268	3.92e-13	1.02e-10	20.6473	Protein phosphatase 2C family protein
A_84_P10048	NM_102646	AT1G29050	-1.10245	10.9698	-26.9977	6.36e-13	1.38e-10	20.1616	TRICHOME BIREFRINGENCE-LIKE 38
A_84_P102996	NM_203101	AT5G24580	-1.13556	9.05055	-26.9104	6.63e-13	1.42e-10	20.1194	Heavy metal transport/detoxification superfamily protein
A_84_P856326	TC402207	no_match	-1.13579	9.52488	-17.3469	1.85e-10	1.12e-08	14.3416	no_match
A_84_P14372	NM_102906	AT1G31710	-1.13905	8.81062	-22.754	5.79e-12	7.48e-10	17.9223	Copper amine oxidase family protein
A_84_P67354	NM_125753	AT5G63580	-1.14047	8.81614	-24.9084	1.8e-12	3.1e-10	19.1101	flavonol synthase 2
A_84_P12513	NM_127790	AT2G22240	-1.14907	13.5915	-10.9912	5.21e-08	9.7e-07	8.4212	myo-inositol-1-phosphate synthase 2
A_84_P593106	NM_121952	AT5G19470	-1.15789	9.10274	-25.7854	1.15e-12	2.18e-10	19.5627	nudix hydrolase homolog 24
A_84_P820867	NM_112554	AT3G16800	-1.1585	8.7892	-30.6321	1.23e-13	4.44e-11	21.7935	Protein phosphatase 2C family protein
A_84_P798436	A_84_P798436	AT1G80130	-1.16742	11.0497	-9.45822	3.06e-07	3.95e-06	6.55274	Tetratricopeptide repeat (TPR)-like superfamily protein
A_84_P732596	A_84_P732596	AT1G23052	-1.16841	9.35423	-24.3244	2.45e-12	4.05e-10	18.7992	0
A_84_P812545	AK319042	no_match	-1.17608	8.24785	-23.0001	5.04e-12	6.7e-10	18.0638	no_match
A_84_P820158	NM_127361	AT2G18050	-1.17737	10.4127	-23.549	3.72e-12	5.3e-10	18.3739	histone H1-3
A_84_P13709	NM_114937	AT3G50770	-1.20055	9.15765	-24.1074	2.75e-12	4.45e-10	18.6816	calmodulin-like 41
A_84_P762845	A_84_P762845	AT3G13061	-1.20685	9.69423	-27.3647	5.34e-13	1.25e-10	20.3371	other RNA
A_84_P11686	NM_111869	AT3G10340	-1.2188	8.55174	-15.3896	8.38e-10	3.69e-08	12.7664	phenylalanine ammonia-lyase 4
A_84_P534217	NM_114694	AT3G48240	-1.22334	9.10877	-24.3473	2.42e-12	4.03e-10	18.8116	Octicosapeptide/Phox/Bem1p family protein
A_84_P243255	NM_123793	AT5G44260	-1.23555	8.04569	-29.9449	1.66e-13	5.29e-11	21.5021	Zinc finger C-x8-C-x5-C-x3-H type family protein
A_84_P860885	NM_126577	AT2G05540	-1.24284	13.9463	-27.275	5.57e-13	1.28e-10	20.2944	Glycine-rich protein family
A_84_P805776	TA26159_3702	no_match	-1.24513	12.9435	-9.18294	4.31e-07	5.17e-06	6.19259	no_match
A_84_P87419	NM_001035687	AT3G25290	-1.24855	8.41986	-23.9259	3.03e-12	4.83e-10	18.5824	Auxin-responsive family protein
A_84_P255680	NM_120678	AT5G05960	-1.2539	12.4234	-22.1907	7.99e-12	9.6e-10	17.5922	Bifunctional inhibitor/lipid-transfer protein/seed storage 2S albumin superfamily protein
A_84_P18401	NM_112093	AT3G12580	-1.26454	12.6619	-34.8676	2.28e-14	1.24e-11	23.4379	heat shock protein 70
A_84_P23650	NM_104927	AT1G62480	-1.26498	12.7677	-37.0025	1.05e-14	6.52e-12	24.18	Vacuolar calcium-binding protein-related
A_84_P828684	TA45274_3702	no_match	-1.27441	10.1826	-21.119	1.51e-11	1.55e-09	16.9394	no_match
A_84_P855484	TC396686	AT5G19120	-1.29228	10.4831	-29.9402	1.66e-13	5.29e-11	21.5001	Eukaryotic aspartyl protease family protein
A_84_P854289	NM_001124801	AT2G05380	-1.29272	9.8906	-14.9096	1.24e-09	5.08e-08	12.3511	glycine-rich protein 3 short isoform
A_84_P260800	NM_118063	AT4G19430	-1.29576	7.55237	-12.5546	1.04e-08	2.69e-07	10.1175	unknown protein; FUNCTIONS IN: molecular_function unknown; INVOLVED IN: biological_process unknown; LOCATED IN: chloroplast; EXPRESSED IN: 17 plant structures; EXPRESSED DURING: 13 growth stages; Has 30201 Blast hits to 17322 proteins in 780 species: Archae - 12; Bacteria - 1396; Metazoa - 17338; Fungi - 3422; Plants - 5037; Viruses - 0; Other Eukaryotes - 2996 (source: NCBI BLink).
A_84_P11724	NM_112485	AT3G16150	-1.31256	10.4465	-38.9945	5.3e-15	4.22e-12	24.8272	N-terminal nucleophile aminohydrolases (Ntn hydrolases) superfamily protein
A_84_P22911	NM_127054	AT2G14900	-1.32988	10.3765	-25.9998	1.04e-12	2.03e-10	19.6708	Gibberellin-regulated family protein
A_84_P828691	TA45275_3702	no_match	-1.33829	11.2772	-18.8648	6.39e-11	4.92e-09	15.449	no_match
A_84_P812554	TA29648_3702	AT4G35770	-1.33945	9.73083	-33.0886	4.52e-14	1.98e-11	22.7771	Rhodanese/Cell cycle control phosphatase superfamily protein
A_84_P591780	NM_201808	AT2G26695	-1.34544	8.79178	-19.3599	4.59e-11	3.79e-09	15.7911	Ran BP2/NZF zinc finger-like superfamily protein
A_84_P20410	NM_100489	AT1G06080	-1.34614	11.5104	-34.3992	2.72e-14	1.38e-11	23.2678	delta 9 desaturase 1
A_84_P822179	NM_120280	AT5G02020	-1.34828	8.08393	-34.5591	2.56e-14	1.33e-11	23.3262	Encodes a protein involved in salt tolerance, names SIS (Salt Induced Serine rich).
A_84_P14433	NM_128859	AT2G32990	-1.36041	11.5716	-25.2434	1.52e-12	2.71e-10	19.285	glycosyl hydrolase 9B8
A_84_P22400	NM_119743	AT4G35770	-1.36643	10.2979	-27.4196	5.2e-13	1.25e-10	20.3631	Rhodanese/Cell cycle control phosphatase superfamily protein
A_84_P12315	NM_105141	AT1G64660	-1.3679	11.3821	-27.4932	5.02e-13	1.25e-10	20.3979	methionine gamma-lyase
A_84_P800582	A_84_P800582	no_match	-1.36899	6.53132	-23.7286	3.37e-12	5.1e-10	18.4737	no_match
A_84_P20386	NM_115045	AT3G51860	-1.37669	8.75001	-36.8557	1.11e-14	6.68e-12	24.1307	cation exchanger 3
A_84_P812494	NM_100757	AT1G08830	-1.39088	14.0505	-29.6142	1.91e-13	5.77e-11	21.3592	copper/zinc superoxide dismutase 1
A_84_P15764	NM_202932	AT4G32460	-1.39985	9.85038	-5.36995	0.000121748	0.000519596	0.261973	Protein of unknown function, DUF642
A_84_P231009	NM_202005	AT1G01070	-1.4007	6.96573	-1.91459	0.0775095	0.122219	-6.2005	nodulin MtN21 /EamA-like transporter family protein
A_84_P11975	NM_119192	AT4G30460	-1.41211	9.66421	-25.7328	1.18e-12	2.22e-10	19.536	glycine-rich protein
A_84_P19368	NM_180333	AT3G47340	-1.43941	8.64921	-17.532	1.62e-10	1.02e-08	14.4817	glutamine-dependent asparagine synthase 1
A_84_P17193	NM_001035953	AT1G12520	-1.4985	11.6307	-37.2516	9.63e-15	6.14e-12	24.2633	copper chaperone for SOD1
A_84_P824903	NM_180724	AT5G22460	-1.51063	9.43218	-33.544	3.78e-14	1.77e-11	22.9501	alpha/beta-Hydrolases superfamily protein
A_84_P21421	NM_118964	AT4G28240	-1.52935	12.7983	-28.919	2.61e-13	7.36e-11	21.0528	Wound-responsive family protein
A_84_P21392	NM_118285	AT4G21650	-1.54824	9.21663	-25.5493	1.3e-12	2.39e-10	19.4425	Subtilase family protein
A_84_P869736	NM_001203665	AT5G62165	-1.55269	7.76116	-35.0165	2.16e-14	1.2e-11	23.4914	AGAMOUS-like 42
A_84_P17929	NM_104537	AT1G56600	-1.56434	12.4107	-38.5436	6.17e-15	4.54e-12	24.6843	galactinol synthase 2
A_84_P188574	NM_180421	AT5G02020	-1.58297	9.51574	-32.9128	4.85e-14	2.04e-11	22.7095	Encodes a protein involved in salt tolerance, names SIS (Salt Induced Serine rich).
A_84_P15742	NM_118880	AT4G27450	-1.62979	10.9879	-31.0989	1.01e-13	3.9e-11	21.9872	Aluminium induced protein with YGL and LRDR motifs
A_84_P73804	NM_001203664	AT5G62165	-1.75101	8.13378	-23.3899	4.06e-12	5.7e-10	18.2848	AGAMOUS-like 42
A_84_P14468	NM_001198473	AT1G75450	-1.77644	9.75789	-47.1357	4.43e-16	9.89e-13	27.0957	cytokinin oxidase 5
A_84_P50100	NM_115382	AT3G55240	-1.79417	12.5714	-41.435	2.4e-15	2.67e-12	25.5665	Plant protein 1589 of unknown function
A_84_P81799	NM_128379	AT2G28190	-1.94164	13.728	-51.3983	1.42e-16	4.54e-13	28.0871	copper/zinc superoxide dismutase 2
A_84_P17642	NM_119071	AT4G29270	-1.94256	7.37455	-29.4507	2.06e-13	6.04e-11	21.2878	HAD superfamily, subfamily IIIB acid phosphatase
A_84_P246705	NM_180369	AT3G53980	-1.97166	9.51207	-23.9385	3.01e-12	4.83e-10	18.5893	Bifunctional inhibitor/lipid-transfer protein/seed storage 2S albumin superfamily protein
A_84_P14306	NM_105616	AT1G69490	-2.08863	10.0089	-60.8619	1.55e-17	8.64e-14	29.9239	NAC-like, activated by AP3/PI
A_84_P787935	NM_130265	AT2G46970	-2.23472	8.57632	-49.279	2.47e-16	6.9e-13	27.6088	phytochrome interacting factor 3-like 1
A_84_P17015	NM_100115	AT1G02340	-2.30992	11.1941	-64.71	6.93e-18	5.15e-14	30.5538	basic helix-loop-helix (bHLH) DNA-binding superfamily protein
A_84_P809041	NM_129410	AT2G38530	-2.76541	11.968	-69.903	2.51e-18	2.8e-14	31.3165	lipid transfer protein 2
A_84_P259390	NM_104353	AT1G54780	-7.12585	12.0738	-218.977	7.45e-25	1.66e-20	38.0433	thylakoid lumen 18.3 kDa protein

## Sheet: tlp 18.3 FL - tlp 18.3 CL
ProbeName	SystematicName	locus	logFC	AveExpr	t	P.Value	adj.P.Val	B	description
A_84_P22736	NM_179294	AT1G09500	2.96501	8.73365	-51.463	1.4e-16	2.84e-13	28.2729	NAD(P)-binding Rossmann-fold superfamily protein
A_84_P752604	NM_001035935	AT1G09500	2.95389	8.9444	-57.4841	3.28e-17	1.83e-13	29.5444	NAD(P)-binding Rossmann-fold superfamily protein
A_84_P768748	BX817893	AT5G44562	2.40728	7.67073	-39.3046	4.78e-15	2.42e-12	24.9936	other RNA
A_84_P543604	NM_103634	AT1G47400	2.40139	9.73069	-41.9495	2.04e-15	1.42e-12	25.806	unknown protein; BEST Arabidopsis thaliana protein match is: unknown protein (TAIR:AT1G47395.1); Has 11 Blast hits to 11 proteins in 2 species: Archae - 0; Bacteria - 0; Metazoa - 0; Fungi - 0; Plants - 11; Viruses - 0; Other Eukaryotes - 0 (source: NCBI BLink).
A_84_P814616	NM_119904	AT4G37410	2.38473	6.98032	-35.6445	1.71e-14	6.59e-12	23.7553	cytochrome P450, family 81, subfamily F, polypeptide 4
A_84_P284670	NM_128945	AT2G33850	2.37656	8.65041	-37.1	1.02e-14	4.44e-12	24.2649	unknown protein; FUNCTIONS IN: molecular_function unknown; INVOLVED IN: biological_process unknown; LOCATED IN: endomembrane system; EXPRESSED IN: 17 plant structures; EXPRESSED DURING: 9 growth stages; BEST Arabidopsis thaliana protein match is: unknown protein (TAIR:AT1G28400.1); Has 3053 Blast hits to 2119 proteins in 133 species: Archae - 6; Bacteria - 52; Metazoa - 135; Fungi - 96; Plants - …
A_84_P600694	NM_128642	AT2G30900	2.3294	7.90091	-47.0853	4.49e-16	4.77e-13	27.2169	TRICHOME BIREFRINGENCE-LIKE 43
A_84_P115562	NM_105992	AT1G73325	2.29098	9.97017	-46.5681	5.19e-16	5.15e-13	27.0838	Kunitz family trypsin and protease inhibitor protein
A_84_P297344	NM_122230	AT5G23240	2.25998	11.0609	-71.1102	2.01e-18	4.47e-14	31.829	DNAJ heat shock N-terminal domain-containing protein
A_84_P503480	NM_123931	AT5G45630	2.17422	7.20827	-41.0511	2.71e-15	1.73e-12	25.5371	Protein of unknown function, DUF584
A_84_P21818	NM_105197	AT1G65240	2.10986	8.06281	-39.4324	4.58e-15	2.42e-12	25.0343	Eukaryotic aspartyl protease family protein
A_84_P23814	NM_202141	AT1G20030	2.10904	11.3944	-51.1108	1.53e-16	2.85e-13	28.1924	Pathogenesis-related thaumatin superfamily protein
A_84_P12926	NM_119337	AT4G31870	2.10243	9.65858	-49.5723	2.29e-16	3.65e-13	27.8318	glutathione peroxidase 7
A_84_P21145	NM_111219	AT3G03480	2.08671	9.03034	-32.4752	5.77e-14	1.51e-11	22.5577	acetyl CoA:(Z)-3-hexen-1-ol acetyltransferase
A_84_P764402	NM_001036574	AT4G16740	2.07695	7.59815	-55.6369	5.04e-17	1.87e-13	29.1744	terpene synthase 03
A_84_P13057	NM_123049	AT5G36910	2.01303	9.50532	-41.6461	2.24e-15	1.47e-12	25.716	thionin 2.2
A_84_P857505	NM_122030	AT5G20230	2.00933	11.1401	-52.2537	1.15e-16	2.56e-13	28.4511	blue-copper-binding protein
A_84_P23900	NM_179801	AT2G29370	1.99723	7.04652	-33.5756	3.74e-14	1.08e-11	22.988	NAD(P)-binding Rossmann-fold superfamily protein
A_84_P787353	NM_121741	AT5G17350	1.98168	7.87493	-40.1937	3.57e-15	2.09e-12	25.2738	unknown protein; FUNCTIONS IN: molecular_function unknown; INVOLVED IN: N-terminal protein myristoylation; LOCATED IN: cellular_component unknown; EXPRESSED IN: 15 plant structures; EXPRESSED DURING: 8 growth stages; BEST Arabidopsis thaliana protein match is: unknown protein (TAIR:AT3G03280.1); Has 1807 Blast hits to 1807 proteins in 277 species: Archae - 0; Bacteria - 0; Metazoa - 736; Fungi - …
A_84_P13535	NM_129381	AT2G38240	1.94259	7.80606	-30.6935	1.2e-13	2.71e-11	21.825	2-oxoglutarate (2OG) and Fe(II)-dependent oxygenase superfamily protein
A_84_P11798	NM_114466	AT3G45970	1.9425	11.6851	-40.0169	3.78e-15	2.13e-12	25.2187	expansin-like A1
A_84_P761565	NM_001084661	AT3G10185	1.90631	8.07342	-39.1879	4.97e-15	2.42e-12	24.9563	Gibberellin-regulated family protein
A_84_P16821	NM_122355	AT5G24470	1.89727	8.51733	-26.4187	8.42e-13	1.09e-10	19.8577	pseudo-response regulator 5
A_84_P831354	NM_001203824	AT4G17470	1.86696	10.3022	-49.7998	2.16e-16	3.65e-13	27.886	alpha/beta-Hydrolases superfamily protein
A_84_P14274	NM_202280	AT1G52690	1.84952	6.3881	-19.966	3.1e-11	1.99e-09	16.1415	Late embryogenesis abundant protein (LEA) family protein
A_84_P24073	NM_113795	AT3G28740	1.84171	7.14368	-28.5087	3.14e-13	5.3e-11	20.8595	Cytochrome P450 superfamily protein
A_84_P754435	NM_001124079	AT1G65486	1.8221	11.5284	-47.8602	3.63e-16	4.5e-13	27.4129	unknown protein; FUNCTIONS IN: molecular_function unknown; INVOLVED IN: biological_process unknown; LOCATED IN: endomembrane system; BEST Arabidopsis thaliana protein match is: unknown protein (TAIR:AT1G65490.1); Has 30201 Blast hits to 17322 proteins in 780 species: Archae - 12; Bacteria - 1396; Metazoa - 17338; Fungi - 3422; Plants - 5037; Viruses - 0; Other Eukaryotes - 2996 (source: NCBI BLin…
A_84_P173441	NM_116057	AT3G61920	1.80816	8.60774	-31.9484	7.14e-14	1.8e-11	22.3459	unknown protein; FUNCTIONS IN: molecular_function unknown; INVOLVED IN: N-terminal protein myristoylation; LOCATED IN: cellular_component unknown; EXPRESSED IN: shoot, hypocotyl, root, egg cell; BEST Arabidopsis thaliana protein match is: unknown protein (TAIR:AT1G64700.1); Has 77 Blast hits to 77 proteins in 8 species: Archae - 0; Bacteria - 0; Metazoa - 0; Fungi - 0; Plants - 77; Viruses - 0; O…
A_84_P549811	NM_179449	AT1G47395	1.77913	9.93968	-27.8364	4.28e-13	6.51e-11	20.5461	unknown protein; FUNCTIONS IN: molecular_function unknown; INVOLVED IN: biological_process unknown; LOCATED IN: endomembrane system; BEST Arabidopsis thaliana protein match is: unknown protein (TAIR:AT1G47400.1); Has 9 Blast hits to 9 proteins in 2 species: Archae - 0; Bacteria - 0; Metazoa - 0; Fungi - 0; Plants - 9; Viruses - 0; Other Eukaryotes - 0 (source: NCBI BLink).
A_84_P843011	NM_100579	AT1G07050	1.76685	7.10898	-22.9979	5.05e-12	4.51e-10	18.0213	CCT motif family protein
A_84_P828978	NM_001035738	AT3G45960	1.69149	8.74295	-29.7083	1.84e-13	3.58e-11	21.3993	expansin-like A3
A_84_P20449	NM_118375	AT4G22490	1.68775	6.65901	-26.8511	6.82e-13	9.12e-11	20.0717	Bifunctional inhibitor/lipid-transfer protein/seed storage 2S albumin superfamily protein
A_84_P810240	NM_111760	no_match	1.68711	6.9014	-35.4691	1.83e-14	6.79e-12	23.6922	no_match
A_84_P156615	NM_117319	AT4G12490	1.68692	8.02333	-14.9406	1.21e-09	3.88e-08	12.3001	Bifunctional inhibitor/lipid-transfer protein/seed storage 2S albumin superfamily protein
A_84_P23499	NM_124104	AT5G47330	1.68175	9.65742	-41.6632	2.23e-15	1.47e-12	25.7211	alpha/beta-Hydrolases superfamily protein
A_84_P211958	NM_123724	AT5G43580	1.68151	7.91884	-24.3496	2.42e-12	2.37e-10	18.779	Serine protease inhibitor, potato inhibitor I-type family protein
A_84_P18640	NM_117760	AT4G16590	1.67242	8.86693	-25.4969	1.33e-12	1.55e-10	19.3886	cellulose synthase-like A01
A_84_P826867	NM_128731	AT2G31730	1.67044	8.66176	-33.7738	3.46e-14	1.06e-11	23.0639	basic helix-loop-helix (bHLH) DNA-binding superfamily protein
A_84_P13039	NM_122350	AT5G24420	1.65791	11.8673	-43.0828	1.44e-15	1.11e-12	26.1351	6-phosphogluconolactonase 5
A_84_P867087	NM_124875	AT5G54930	1.65672	9.51268	-32.3547	6.05e-14	1.57e-11	22.5096	AT hook motif-containing protein
A_84_P21874	NM_102538	AT1G27730	1.65645	10.3725	-36.7813	1.14e-14	4.7e-12	24.1553	salt tolerance zinc finger
A_84_P15749	NM_119047	AT4G29030	1.65633	6.8542	-33.8005	3.43e-14	1.06e-11	23.074	Putative membrane lipoprotein
A_84_P559716	NM_128374	AT2G28140	1.65581	7.18175	-30.3878	1.37e-13	2.94e-11	21.6945	Protein of unknown function (DUF1635)
A_84_P564785	NM_101291	AT1G14250	1.6411	11.3601	-33.0608	4.57e-14	1.26e-11	22.7887	GDA1/CD39 nucleoside phosphatase family protein
A_84_P23204	NM_115810	AT3G59480	1.63515	8.16438	-30.6521	1.22e-13	2.73e-11	21.8074	pfkB-like carbohydrate kinase family protein
A_84_P540276	NM_201933	AT2G41905	1.62625	8.54696	-29.0105	2.5e-13	4.4e-11	21.0883	BEST Arabidopsis thaliana protein match is: arabinogalactan protein 23 (TAIR:AT3G57690.1); Has 35333 Blast hits to 34131 proteins in 2444 species: Archae - 798; Bacteria - 22429; Metazoa - 974; Fungi - 991; Plants - 531; Viruses - 0; Other Eukaryotes - 9610 (source: NCBI BLink).
A_84_P607788	NM_128410	AT2G28500	1.62356	7.69574	-31.526	8.49e-14	2.04e-11	22.1731	LOB domain-containing protein 11
A_84_P764933	NM_001084959	AT4G22513	1.60639	6.32512	-14.6252	1.58e-09	4.82e-08	12.0198	Bifunctional inhibitor/lipid-transfer protein/seed storage 2S albumin superfamily protein
A_84_P57860	NM_105223	AT1G65490	1.58708	15.0618	-46.3397	5.54e-16	5.15e-13	27.0244	unknown protein; FUNCTIONS IN: molecular_function unknown; INVOLVED IN: biological_process unknown; LOCATED IN: endomembrane system; EXPRESSED IN: 22 plant structures; EXPRESSED DURING: 13 growth stages; BEST Arabidopsis thaliana protein match is: unknown protein (TAIR:AT1G65486.1); Has 23 Blast hits to 23 proteins in 2 species: Archae - 0; Bacteria - 0; Metazoa - 0; Fungi - 0; Plants - 23; Virus…
A_84_P789439	NM_113353	AT3G24460	1.57764	8.7662	-31.8591	7.4e-14	1.8e-11	22.3095	Serinc-domain containing serine and sphingolipid biosynthesis protein
A_84_P306860	NM_121107	AT5G10695	1.57707	9.52192	-30.2156	1.47e-13	3.1e-11	21.6204	unknown protein; BEST Arabidopsis thaliana protein match is: unknown protein (TAIR:AT5G57123.1); Has 30201 Blast hits to 17322 proteins in 780 species: Archae - 12; Bacteria - 1396; Metazoa - 17338; Fungi - 3422; Plants - 5037; Viruses - 0; Other Eukaryotes - 2996 (source: NCBI BLink).
A_84_P11955	NM_118748	AT4G26150	1.57258	8.20108	-28.0167	3.93e-13	6.36e-11	20.631	cytokinin-responsive gata factor 1
A_84_P10521	NM_104788	AT1G61070	1.56802	8.45226	-15.6399	6.84e-10	2.4e-08	12.9026	low-molecular-weight cysteine-rich 66
A_84_P10196	NM_122135	AT5G22300	1.5671	11.0373	-34.8454	2.3e-14	8.03e-12	23.4651	nitrilase 4
A_84_P10080	NM_119106	AT4G29610	1.56616	9.89457	-30.8341	1.13e-13	2.58e-11	21.8845	Cytidine/deoxycytidylate deaminase family protein
A_84_P12373	NM_001123812	AT1G14240	1.54256	11.8249	-16.6025	3.23e-10	1.31e-08	13.6918	GDA1/CD39 nucleoside phosphatase family protein
A_84_P124801	NM_105289	AT1G66180	1.5422	13.2691	-47.0988	4.48e-16	4.77e-13	27.2203	Eukaryotic aspartyl protease family protein
A_84_P10684	NM_127866	AT2G23010	1.54093	9.92369	-39.1749	4.99e-15	2.42e-12	24.9521	serine carboxypeptidase-like 9
A_84_P764921	NM_001085029	AT4G35783	1.53503	9.55166	-20.0994	2.84e-11	1.87e-09	16.2301	ROTUNDIFOLIA like 6
A_84_P22442	NM_120453	AT5G03720	1.53428	8.74179	-29.8361	1.74e-13	3.46e-11	21.4554	heat shock transcription factor A3
A_84_P758588	NM_001124947	AT2G30766	1.5156	14.3888	-29.7291	1.82e-13	3.58e-11	21.4084	unknown protein; FUNCTIONS IN: molecular_function unknown; INVOLVED IN: biological_process unknown; LOCATED IN: cellular_component unknown; Has 30201 Blast hits to 17322 proteins in 780 species: Archae - 12; Bacteria - 1396; Metazoa - 17338; Fungi - 3422; Plants - 5037; Viruses - 0; Other Eukaryotes - 2996 (source: NCBI BLink).
A_84_P601919	NM_119620	AT4G34550	1.50752	8.75152	-29.0227	2.49e-13	4.4e-11	21.0938	BEST Arabidopsis thaliana protein match is: F-box family protein (TAIR:AT2G16365.3); Has 37 Blast hits to 37 proteins in 8 species: Archae - 0; Bacteria - 0; Metazoa - 0; Fungi - 0; Plants - 37; Viruses - 0; Other Eukaryotes - 0 (source: NCBI BLink).
A_84_P17676	NM_119960	AT4G37990	1.50623	6.95062	-21.3718	1.3e-11	9.94e-10	17.0467	elicitor-activated gene 3-2
A_84_P764950	NM_001084960	AT4G22517	1.50361	6.2341	-16.4476	3.63e-10	1.44e-08	13.5678	Bifunctional inhibitor/lipid-transfer protein/seed storage 2S albumin superfamily protein
A_84_P560513	NM_105732	AT1G70640	1.47788	6.79554	-25.6824	1.21e-12	1.45e-10	19.4844	octicosapeptide/Phox/Bem1p (PB1) domain-containing protein
A_84_P717671	BU917430	no_match	1.47624	9.44407	-25.3729	1.42e-12	1.58e-10	19.3241	no_match
A_84_P21485	NM_119878	AT4G37150	1.45925	9.11039	-26.1624	9.55e-13	1.2e-10	19.729	methyl esterase 9
A_84_P12877	NM_118204	AT4G20860	1.45532	9.50754	-32.074	6.78e-14	1.74e-11	22.3967	FAD-binding Berberine family protein
A_84_P18001	NM_105224	AT1G65500	1.44301	10.6115	-17.6665	1.47e-10	6.99e-09	14.5152	unknown protein; FUNCTIONS IN: molecular_function unknown; INVOLVED IN: biological_process unknown; LOCATED IN: endomembrane system; EXPRESSED IN: 14 plant structures; EXPRESSED DURING: 9 growth stages; BEST Arabidopsis thaliana protein match is: unknown protein (TAIR:AT1G65486.1); Has 23 Blast hits to 23 proteins in 2 species: Archae - 0; Bacteria - 0; Metazoa - 0; Fungi - 0; Plants - 23; Viruse…
A_84_P10170	NM_121052	AT5G10140	1.44209	10.1608	-27.83	4.29e-13	6.51e-11	20.5431	K-box region and MADS-box transcription factor family protein
A_84_P23950	NM_100619	AT1G07450	1.43798	9.4579	-34.9789	2.19e-14	7.76e-12	23.5141	NAD(P)-binding Rossmann-fold superfamily protein
A_84_P16923	NM_125374	AT5G59820	1.43003	10.1849	-33.8472	3.36e-14	1.06e-11	23.0918	C2H2-type zinc finger family protein
A_84_P784401	NM_001203343	AT5G10140	1.42222	9.79964	-34.3619	2.76e-14	9.2e-12	23.2859	K-box region and MADS-box transcription factor family protein
A_84_P761298	NM_001035568	AT3G05727	1.41998	6.20122	-12.1971	1.48e-08	2.98e-07	9.65872	S locus-related glycoprotein 1 (SLR1) binding pollen coat protein family
A_84_P756393	NM_201866	AT2G34090	1.40983	9.89994	-25.4893	1.34e-12	1.55e-10	19.3846	maternal effect embryo arrest 18
A_84_P839208	NM_105694	AT1G70260	1.40955	8.29006	-34.062	3.1e-14	1e-11	23.1732	nodulin MtN21 /EamA-like transporter family protein
A_84_P14990	NM_124220	AT5G48450	1.40838	8.5481	-32.5697	5.55e-14	1.51e-11	22.5953	SKU5 similar 3
A_84_P500756	NM_122775	AT5G28910	1.40611	10.3807	-29.9732	1.64e-13	3.29e-11	21.5153	unknown protein; FUNCTIONS IN: molecular_function unknown; INVOLVED IN: biological_process unknown; LOCATED IN: mitochondrion; BEST Arabidopsis thaliana protein match is: unknown protein (TAIR:AT5G28960.1); Has 35333 Blast hits to 34131 proteins in 2444 species: Archae - 798; Bacteria - 22429; Metazoa - 974; Fungi - 991; Plants - 531; Viruses - 0; Other Eukaryotes - 9610 (source: NCBI BLink).
A_84_P21002	NM_103987	AT1G51090	1.40208	8.97324	-28.4828	3.18e-13	5.33e-11	20.8476	Heavy metal transport/detoxification superfamily protein
A_84_P23347	NM_001036715	AT4G36010	1.39909	11.1077	-29.2588	2.24e-13	4.11e-11	21.1999	Pathogenesis-related thaumatin superfamily protein
A_84_P178774	NM_129689	AT2G41240	1.39587	8.46416	-17.8962	1.25e-10	6.04e-09	14.6867	basic helix-loop-helix protein 100
A_84_P784210	NM_001085094	AT5G10140	1.39436	9.6891	-24.7621	1.95e-12	2.02e-10	19.0016	K-box region and MADS-box transcription factor family protein
A_84_P13332	NM_102105	AT1G22570	1.39293	10.7467	-31.1874	9.77e-14	2.29e-11	22.0328	Major facilitator superfamily protein
A_84_P17806	NM_123645	AT5G42800	1.39208	6.89317	-24.5479	2.18e-12	2.2e-10	18.8865	dihydroflavonol 4-reductase
A_84_P842001	NM_124939	AT5G55570	1.38279	8.75064	-31.8522	7.42e-14	1.8e-11	22.3067	unknown protein; LOCATED IN: chloroplast; Has 35333 Blast hits to 34131 proteins in 2444 species: Archae - 798; Bacteria - 22429; Metazoa - 974; Fungi - 991; Plants - 531; Viruses - 0; Other Eukaryotes - 9610 (source: NCBI BLink).
A_84_P19923	NM_100448	AT1G05680	1.36604	7.95874	-22.6404	6.18e-12	5.34e-10	17.8132	Uridine diphosphate glycosyltransferase 74E2
A_84_P14936	NM_122523	AT5G26220	1.36572	9.54611	-33.3296	4.11e-14	1.16e-11	22.8933	ChaC-like family protein
A_84_P756427	NM_128302	AT2G27420	1.36446	12.3643	-33.6466	3.63e-14	1.08e-11	23.0153	Cysteine proteinases superfamily protein
A_84_P539272	NM_106303	AT1G76530	1.35314	8.02362	-34.1125	3.04e-14	9.97e-12	23.1922	Auxin efflux carrier family protein
A_84_P18532	NM_117299	AT4G12290	1.35179	11.7022	-42.3255	1.81e-15	1.35e-12	25.9164	Copper amine oxidase family protein
A_84_P756272	NP10426526	AT2G27395	1.3464	11.7804	-40.2374	3.52e-15	2.09e-12	25.2874	pseudogene of cysteine protease-related
A_84_P11328	NM_101897	AT1G20470	1.34491	11.4377	-19.8734	3.29e-11	2.1e-09	16.0797	SAUR-like auxin-responsive protein family
A_84_P21480	NM_117813	AT4G17090	1.34268	13.8652	-33.7843	3.45e-14	1.06e-11	23.0679	chloroplast beta-amylase
A_84_P555946	NM_202127	AT1G18265	1.33821	9.68329	-36.8134	1.12e-14	4.7e-12	24.1664	Protein of unknown function, DUF593
A_84_P20163	NM_001202772	AT2G38400	1.32861	9.95919	-28.8816	2.65e-13	4.59e-11	21.0299	alanine:glyoxylate aminotransferase 3
A_84_P558402	NM_123114	AT5G37550	1.32258	7.89904	-24.7703	1.94e-12	2.02e-10	19.006	unknown protein; BEST Arabidopsis thaliana protein match is: unknown protein (TAIR:AT1G66190.1); Has 1807 Blast hits to 1807 proteins in 277 species: Archae - 0; Bacteria - 0; Metazoa - 736; Fungi - 347; Plants - 385; Viruses - 0; Other Eukaryotes - 339 (source: NCBI BLink).
A_84_P18984	NM_105150	AT1G64760	1.32132	10.1769	-28.344	3.38e-13	5.59e-11	20.7835	O-Glycosyl hydrolases family 17 protein
A_84_P293174	NM_126271	AT2G02100	1.32126	12.5008	-14.9798	1.17e-09	3.77e-08	12.3345	low-molecular-weight cysteine-rich 69
A_84_P590035	NM_129915	AT2G43535	1.31082	12.2642	-25.2179	1.54e-12	1.68e-10	19.243	Scorpion toxin-like knottin superfamily protein
A_84_P835781	NM_127320	AT2G17660	1.3085	6.80688	-25.4001	1.4e-12	1.57e-10	19.3383	RPM1-interacting protein 4 (RIN4) family protein
A_84_P19362	NM_114478	AT3G46090	1.30516	7.05136	-20.7482	1.89e-11	1.33e-09	16.6528	C2H2 and C2HC zinc fingers superfamily protein
A_84_P13212	TC398032	AT2G27395	1.2963	11.3404	-25.3928	1.41e-12	1.57e-10	19.3345	pseudogene of cysteine protease-related
A_84_P566826	NM_001202741	AT2G34090	1.29398	8.91982	-30.0392	1.59e-13	3.26e-11	21.544	maternal effect embryo arrest 18
A_84_P857762	U74122	no_match	1.28457	10.0372	-20.6117	2.06e-11	1.43e-09	16.565	no_match
A_84_P18416	NM_114477	AT3G46080	1.27875	6.94555	-10.0607	1.49e-07	2e-06	7.2204	C2H2-type zinc finger family protein
A_84_P21428	NM_119126	AT4G29800	1.27641	7.93259	-22.367	7.22e-12	6.13e-10	17.6518	PATATIN-like protein 8
A_84_P808818	NM_001036860	AT5G24770;AT5G24780	1.27527	14.0219	-26.8376	6.87e-13	9.12e-11	20.0651	[AT5G24770, vegetative storage protein 2];[AT5G24780, vegetative storage protein 1]
A_84_P17111	NM_100163	AT1G02820	1.26742	14.272	-25.1355	1.6e-12	1.72e-10	19.1997	Late embryogenesis abundant 3 (LEA3) family protein
A_84_P558829	NM_201829	AT2G29350	1.26622	8.71237	-26.1132	9.79e-13	1.22e-10	19.7041	senescence-associated gene 13
A_84_P14331	NM_001198484	AT1G76650	1.26523	8.88917	-18.3387	9.16e-11	4.74e-09	15.0111	calmodulin-like 38
A_84_P19976	NM_104776	AT1G60960	1.26443	11.2332	-27.5219	4.96e-13	7.13e-11	20.3967	iron regulated transporter 3
A_84_P754171	NM_001123999	AT1G52342	1.26212	13.6216	-31.9277	7.2e-14	1.8e-11	22.3374	unknown protein; FUNCTIONS IN: molecular_function unknown; INVOLVED IN: biological_process unknown; LOCATED IN: cellular_component unknown; Has 30201 Blast hits to 17322 proteins in 780 species: Archae - 12; Bacteria - 1396; Metazoa - 17338; Fungi - 3422; Plants - 5037; Viruses - 0; Other Eukaryotes - 2996 (source: NCBI BLink).
A_84_P561097	NM_123999	AT5G46295	1.25996	7.07277	-15.6762	6.65e-10	2.34e-08	12.9331	unknown protein; BEST Arabidopsis thaliana protein match is: unknown protein (TAIR:AT1G06475.1); Has 30201 Blast hits to 17322 proteins in 780 species: Archae - 12; Bacteria - 1396; Metazoa - 17338; Fungi - 3422; Plants - 5037; Viruses - 0; Other Eukaryotes - 2996 (source: NCBI BLink).
A_84_P816405	NM_125630	AT5G62360	1.25938	7.95101	-33.3071	4.15e-14	1.16e-11	22.8845	Plant invertase/pectin methylesterase inhibitor superfamily protein
A_84_P21361	NM_001036532	AT4G10120	1.25054	13.4995	-42.1182	1.93e-15	1.39e-12	25.8556	Sucrose-phosphate synthase family protein
A_84_P18335	NM_111115	AT3G02480	1.2473	6.52986	-14.2561	2.18e-09	6.18e-08	11.6847	Late embryogenesis abundant protein (LEA) family protein
A_84_P11385	NM_100778	AT1G09070	1.24626	13.7875	-36.3736	1.32e-14	5.34e-12	24.0135	soybean gene regulated by cold-2
A_84_P784216	NM_001125801	AT5G24780	1.24102	11.7195	-20.6001	2.08e-11	1.43e-09	16.5575	vegetative storage protein 1
A_84_P11724	NM_112485	AT3G16150	1.23917	10.4465	-36.8141	1.12e-14	4.7e-12	24.1666	N-terminal nucleophile aminohydrolases (Ntn hydrolases) superfamily protein
A_84_P20998	NM_103210	AT1G35140	1.23597	7.52161	-20.8571	1.77e-11	1.26e-09	16.7224	Phosphate-responsive 1 family protein
A_84_P21501	NM_120623	AT5G05410	1.23362	7.98785	-26.9418	6.53e-13	8.89e-11	20.1162	DRE-binding protein 2A
A_84_P183724	NM_129081	AT2G35290	1.22589	7.9624	-14.97	1.18e-09	3.8e-08	12.326	unknown protein; Has 39 Blast hits to 39 proteins in 10 species: Archae - 0; Bacteria - 0; Metazoa - 0; Fungi - 0; Plants - 39; Viruses - 0; Other Eukaryotes - 0 (source: NCBI BLink).
A_84_P141439	NM_122386	AT5G24770	1.21963	13.9806	-25.6753	1.22e-12	1.45e-10	19.4807	vegetative storage protein 2
A_84_P124252	NM_129666	AT2G41010	1.21928	10.5852	-23.9298	3.03e-12	2.81e-10	18.5485	calmodulin (CAM)-binding protein of 25 kDa
A_84_P757840	DQ108680	AT2G05995	1.21447	10.1412	-30.3987	1.36e-13	2.94e-11	21.6992	other RNA
A_84_P218028	NM_114632	AT3G47640	1.21332	11.8555	-27.4838	5.05e-13	7.22e-11	20.3785	basic helix-loop-helix (bHLH) DNA-binding superfamily protein
A_84_P19028	NM_106151	AT1G74930	1.21184	8.71938	-20.472	2.25e-11	1.52e-09	16.4745	Integrase-type DNA-binding superfamily protein
A_84_P564098	NM_201723	AT2G14247	1.2099	10.1012	-25.0369	1.69e-12	1.78e-10	19.1477	Expressed protein
A_84_P197194	NM_001160794	AT4G22870	1.20862	6.98727	-18.3088	9.35e-11	4.82e-09	14.9895	2-oxoglutarate (2OG) and Fe(II)-dependent oxygenase superfamily protein
A_84_P23365	NM_117611	AT4G15230	1.20362	7.17305	-22.0289	8.78e-12	7.2e-10	17.4493	pleiotropic drug resistance 2
A_84_P586318	NM_179515	AT1G65845	1.20094	10.7654	-27.8316	4.29e-13	6.51e-11	20.5439	unknown protein; FUNCTIONS IN: molecular_function unknown; INVOLVED IN: biological_process unknown; LOCATED IN: endomembrane system; Has 9 Blast hits to 9 proteins in 2 species: Archae - 0; Bacteria - 0; Metazoa - 0; Fungi - 0; Plants - 9; Viruses - 0; Other Eukaryotes - 0 (source: NCBI BLink).
A_84_P15168	NM_202033	AT1G05300	1.19869	10.5306	-20.4719	2.25e-11	1.52e-09	16.4744	zinc transporter 5 precursor
A_84_P23343	NM_001125647	AT4G35110	1.19745	10.1293	-21.1564	1.48e-11	1.1e-09	16.9119	Arabidopsis phospholipase-like protein (PEARLI 4) family
A_84_P97476	NM_122387	AT5G24780	1.19371	10.2873	-16.3383	3.95e-10	1.54e-08	13.4796	vegetative storage protein 1
A_84_P133775	NM_117756	AT4G16563	1.18234	9.13481	-15.8357	5.85e-10	2.11e-08	13.0667	Eukaryotic aspartyl protease family protein
A_84_P14865	NM_120196	AT5G01180	1.17615	8.46113	-24.7009	2.01e-12	2.06e-10	18.9688	peptide transporter 5
A_84_P17859	NM_125137	AT5G57560	1.17303	10.192	-28.2382	3.55e-13	5.83e-11	20.7344	Xyloglucan endotransglucosylase/hydrolase family protein
A_84_P79165	NM_124591	AT5G52120	1.17151	8.66687	-16.4843	3.53e-10	1.41e-08	13.5973	phloem protein 2-A14
A_84_P511862	NM_128814	AT2G32550	1.167	8.18402	-25.5729	1.28e-12	1.5e-10	19.4279	Cell differentiation, Rcd1-like protein
A_84_P20688	NM_124887	AT5G55050	1.16473	10.7498	-22.1639	8.12e-12	6.69e-10	17.5305	GDSL-like Lipase/Acylhydrolase superfamily protein
A_84_P591378	NM_203153	AT5G44565	1.16382	8.99681	-31.8941	7.3e-14	1.8e-11	22.3238	unknown protein; FUNCTIONS IN: molecular_function unknown; INVOLVED IN: biological_process unknown; LOCATED IN: endomembrane system; Has 35333 Blast hits to 34131 proteins in 2444 species: Archae - 798; Bacteria - 22429; Metazoa - 974; Fungi - 991; Plants - 531; Viruses - 0; Other Eukaryotes - 9610 (source: NCBI BLink).
A_84_P108502	NM_126272	AT2G02120	1.16107	6.9847	-16.4349	3.67e-10	1.45e-08	13.5576	Scorpion toxin-like knottin superfamily protein
A_84_P19559	NM_101370	AT1G15010	1.16041	8.82066	-20.9984	1.62e-11	1.17e-09	16.8122	unknown protein; BEST Arabidopsis thaliana protein match is: unknown protein (TAIR:AT2G01300.1); Has 71 Blast hits to 71 proteins in 13 species: Archae - 0; Bacteria - 2; Metazoa - 0; Fungi - 0; Plants - 69; Viruses - 0; Other Eukaryotes - 0 (source: NCBI BLink).
A_84_P806641	TA26531_3702	no_match	1.15379	9.85922	-22.8315	5.54e-12	4.88e-10	17.9249	no_match
A_84_P284940	NM_105695	AT1G70270	1.15335	7.81418	-19.088	5.5e-11	3.24e-09	15.5434	unknown protein; BEST Arabidopsis thaliana protein match is: unknown protein (TAIR:AT1G23965.1); Has 20 Blast hits to 20 proteins in 7 species: Archae - 0; Bacteria - 0; Metazoa - 0; Fungi - 0; Plants - 20; Viruses - 0; Other Eukaryotes - 0 (source: NCBI BLink).
A_84_P10054	NM_118531	AT4G23990	1.14722	10.1761	-27.9137	4.13e-13	6.48e-11	20.5826	cellulose synthase like G3
A_84_P860303	NM_113218	AT3G23170	1.14717	10.124	-29.3967	2.11e-13	3.98e-11	21.2614	unknown protein; BEST Arabidopsis thaliana protein match is: unknown protein (TAIR:AT4G14450.1); Has 74 Blast hits to 74 proteins in 6 species: Archae - 0; Bacteria - 0; Metazoa - 0; Fungi - 0; Plants - 74; Viruses - 0; Other Eukaryotes - 0 (source: NCBI BLink).
A_84_P823870	NM_001035640	AT3G17609	1.14299	8.97376	-22.9467	5.2e-12	4.6e-10	17.9917	HY5-homolog
A_84_P14597	NM_113947	AT3G30460	1.13791	9.23155	-22.2319	7.81e-12	6.52e-10	17.5713	RING/U-box superfamily protein
A_84_P18604	NM_119456	AT4G33020	1.13755	6.62107	-19.0375	5.69e-11	3.32e-09	15.5082	ZIP metal ion transporter family
A_84_P18467	NM_115612	AT3G57520	1.13665	9.911	-24.7102	2e-12	2.06e-10	18.9738	seed imbibition 2
A_84_P178904	NM_128389	AT2G28305	1.13057	10.1678	-27.0753	6.13e-13	8.44e-11	20.1813	Putative lysine decarboxylase family protein
A_84_P853269	NM_119590	AT4G34260	1.1267	9.84794	-24.5202	2.21e-12	2.22e-10	18.8715	1,2-alpha-L-fucosidases
A_84_P62840	NM_117551	AT4G14690	1.12473	7.05645	-16.5232	3.43e-10	1.38e-08	13.6285	Chlorophyll A-B binding family protein
A_84_P21159	NM_111272	AT3G04010	1.12082	9.03415	-20.4788	2.24e-11	1.52e-09	16.4789	O-Glycosyl hydrolases family 17 protein
A_84_P22363	NM_118870	AT4G27360	1.11841	8.42886	-20.3326	2.45e-11	1.64e-09	16.3836	Dynein light chain type 1 family protein
A_84_P219958	NM_123640	AT5G42760	1.11617	10.9526	-29.9921	1.62e-13	3.29e-11	21.5235	Leucine carboxyl methyltransferase
A_84_P12956	NM_120146	AT4G39830	1.11554	7.99572	-21.3342	1.33e-11	1.01e-09	17.0233	Cupredoxin superfamily protein
A_84_P766764	NM_001036998	AT5G54930	1.11227	8.8966	-18.5008	8.19e-11	4.35e-09	15.128	AT hook motif-containing protein
A_84_P839984	NM_105036	AT1G63580	1.11159	8.49015	-20.083	2.87e-11	1.88e-09	16.2192	Receptor-like protein kinase-related family protein
A_84_P858400	NM_106329	AT1G76790	1.11136	8.06395	-25.7463	1.18e-12	1.41e-10	19.5172	O-methyltransferase family protein
A_84_P11643	NM_127923	AT2G23590	1.11007	8.70325	-23.1348	4.68e-12	4.21e-10	18.1002	methyl esterase 8
A_84_P12620	NM_126351	AT2G02990	1.10694	7.15318	-19.3414	4.65e-11	2.82e-09	15.7187	ribonuclease 1
A_84_P188424	NM_001125758	AT5G15800	1.10587	6.84547	-12.4556	1.15e-08	2.42e-07	9.92894	K-box region and MADS-box transcription factor family protein
A_84_P22906	NM_129817	AT2G42560	1.10529	6.14697	-16.3151	4.02e-10	1.56e-08	13.4608	late embryogenesis abundant domain-containing protein / LEA domain-containing protein
A_84_P169033	NM_105269	AT1G65970	1.09523	7.08873	-14.8763	1.28e-09	4.05e-08	12.2434	thioredoxin-dependent peroxidase 2
A_84_P16819	NM_122299	AT5G23940	1.0938	8.89649	-26.8542	6.81e-13	9.12e-11	20.0733	HXXXD-type acyl-transferase family protein
A_84_P23507	NM_124325	AT5G49480	1.09028	12.415	-29.2499	2.25e-13	4.11e-11	21.1959	Ca2+-binding protein 1
A_84_P561086	NM_123772	AT5G44050	1.08957	10.9589	-25.9964	1.04e-12	1.27e-10	19.645	MATE efflux family protein
A_84_P827147	NM_104862	AT1G61800	1.08957	7.9147	-16.64	3.14e-10	1.28e-08	13.7217	glucose-6-phosphate/phosphate translocator 2
A_84_P13406	NM_101886	AT1G20350	1.08246	8.3293	-30.9087	1.1e-13	2.53e-11	21.916	translocase inner membrane subunit 17-1
A_84_P21826	NM_100953	AT1G10770	1.0794	6.83569	-14.8147	1.35e-09	4.21e-08	12.1888	Plant invertase/pectin methylesterase inhibitor superfamily protein
A_84_P750244	A_84_P750244	AT1G69140	1.07902	7.29935	-17.877	1.27e-10	6.11e-09	14.6724	pseudogene, hypothetical protein
A_84_P504728	NM_127369	AT2G18120	1.07667	8.16706	-20.1143	2.82e-11	1.86e-09	16.24	SHI-related sequence 4
A_84_P13746	NM_001035816	AT3G59350	1.07393	8.63571	-27.5565	4.88e-13	7.07e-11	20.4132	Protein kinase superfamily protein
A_84_P785047	NM_129233	AT2G36780	1.07087	9.51581	-24.2344	2.57e-12	2.48e-10	18.7162	UDP-Glycosyltransferase superfamily protein
A_84_P18566	NM_118590	AT4G24570	1.06616	10.4709	-24.7348	1.97e-12	2.04e-10	18.987	dicarboxylate carrier 2
A_84_P845171	CD533642	AT5G42800	1.06393	6.41451	-16.9755	2.44e-10	1.06e-08	13.9861	dihydroflavonol 4-reductase
A_84_P860828	BE037695	no_match	1.06146	8.31701	-3.95308	0.00161139	0.0050048	-2.50931	no_match
A_84_P12590	NM_129380	AT2G38230	1.05649	15.8441	-29.0934	2.41e-13	4.3e-11	21.1256	pyridoxine biosynthesis 1.1
A_84_P12934	NM_119551	AT4G33920	1.05627	8.33817	-18.453	8.46e-11	4.47e-09	15.0937	Protein phosphatase 2C family protein
A_84_P12602	NM_129488	AT2G39310	1.05431	6.18854	-19.1673	5.22e-11	3.12e-09	15.5985	jacalin-related lectin 22
A_84_P149978	NM_116338	AT4G01080	1.052	10.8464	-25.8093	1.14e-12	1.38e-10	19.5495	TRICHOME BIREFRINGENCE-LIKE 26
A_84_P18215	NM_128788	AT2G32290	1.05198	12.03	-20.8951	1.73e-11	1.24e-09	16.7466	beta-amylase 6
A_84_P23021	NM_128466	AT2G29090	1.04836	8.85425	-23.8545	3.15e-12	2.92e-10	18.5067	cytochrome P450, family 707, subfamily A, polypeptide 2
A_84_P20612	NM_122538	AT5G26570	1.04502	12.1176	-23.7053	3.42e-12	3.1e-10	18.4235	catalytics;carbohydrate kinases;phosphoglucan, water dikinases
A_84_P831446	NM_001125769	AT5G17780	1.04383	7.14952	-20.0923	2.86e-11	1.87e-09	16.2254	alpha/beta-Hydrolases superfamily protein
A_84_P10131	NM_117770	AT4G16690	1.04264	9.91834	-18.1306	1.06e-10	5.33e-09	14.8595	methyl esterase 16
A_84_P850157	TA48759_3702	no_match	1.04176	8.03025	-24.1727	2.66e-12	2.55e-10	18.6824	no_match
A_84_P12264	NM_125216	AT5G58310	1.0396	10.8231	-18.1408	1.05e-10	5.31e-09	14.8669	methyl esterase 18
A_84_P12788	NM_115455	AT3G55970	1.03654	7.56426	-16.8275	2.72e-10	1.15e-08	13.8701	jasmonate-regulated gene 21
A_84_P765627	NM_001125510	AT4G14358	1.03583	7.41709	-19.6525	3.79e-11	2.37e-09	15.931	FUNCTIONS IN: molecular_function unknown; INVOLVED IN: biological_process unknown; LOCATED IN: cellular_component unknown; BEST Arabidopsis thaliana protein match is: nitrate transporter2.5 (TAIR:AT1G12940.1); Has 30201 Blast hits to 17322 proteins in 780 species: Archae - 12; Bacteria - 1396; Metazoa - 17338; Fungi - 3422; Plants - 5037; Viruses - 0; Other Eukaryotes - 2996 (source: NCBI BLink).
A_84_P228049	NM_125711	AT5G63160	1.03512	11.8349	-21.5103	1.19e-11	9.21e-10	17.1326	BTB and TAZ domain protein 1
A_84_P13475	NM_001124829	AT2G11810	1.03376	8.04853	-24.0028	2.91e-12	2.73e-10	18.5889	monogalactosyldiacylglycerol synthase type C
A_84_P16266	NM_104572	AT1G57770	1.03178	11.0159	-18.141	1.05e-10	5.31e-09	14.8671	FAD/NAD(P)-binding oxidoreductase family protein
A_84_P96276	NM_125403	AT5G60100	1.02999	6.50969	-15.8578	5.75e-10	2.08e-08	13.0851	pseudo-response regulator 3
A_84_P54290	NM_112887	AT3G19970	1.02508	9.33979	-22.7926	5.67e-12	4.94e-10	17.9022	alpha/beta-Hydrolases superfamily protein
A_84_P19166	NM_129230	AT2G36750	1.01685	6.42944	-17.4921	1.67e-10	7.71e-09	14.3836	UDP-glucosyl transferase 73C1
A_84_P179534	NM_121625	AT5G16200	1.01517	10.007	-29.309	2.19e-13	4.11e-11	21.2223	50S ribosomal protein-related
A_84_P14034	NM_123942	AT5G45750	1.01195	10.0138	-19.0279	5.73e-11	3.34e-09	15.5014	RAB GTPase homolog A1C
A_84_P806643	NM_180384	AT3G57520	1.00596	9.03171	-14.51	1.75e-09	5.18e-08	11.916	seed imbibition 2
A_84_P595614	NM_117518	AT4G14390	-1.00095	6.70616	16.2499	4.23e-10	1.62e-08	13.4078	Ankyrin repeat family protein
A_84_P811378	NM_104501	AT1G56220	-1.00148	12.6622	29.6983	1.85e-13	3.58e-11	21.3949	Dormancy/auxin associated family protein
A_84_P10209	NM_122494	AT5G25930	-1.00247	8.02514	9.87328	1.86e-07	2.42e-06	6.98699	Protein kinase family protein with leucine-rich repeat domain
A_84_P22095	NM_202007	AT1G01240	-1.00594	12.6832	19.0651	5.58e-11	3.28e-09	15.5274	unknown protein; INVOLVED IN: N-terminal protein myristoylation; EXPRESSED IN: 17 plant structures; EXPRESSED DURING: 11 growth stages; BEST Arabidopsis thaliana protein match is: unknown protein (TAIR:AT2G46550.1); Has 95 Blast hits to 78 proteins in 16 species: Archae - 0; Bacteria - 2; Metazoa - 11; Fungi - 0; Plants - 80; Viruses - 0; Other Eukaryotes - 2 (source: NCBI BLink).
A_84_P17627	NM_179115	AT4G26070	-1.00749	11.2576	28.6255	2.98e-13	5.07e-11	20.9132	MAP kinase/ ERK kinase 1
A_84_P15628	NM_115584	AT3G57240	-1.00972	6.73456	14.6815	1.51e-09	4.62e-08	12.0702	beta-1,3-glucanase 3
A_84_P302850	NM_129343	AT2G37870	-1.00986	9.01625	18.7081	7.1e-11	3.88e-09	15.2761	Bifunctional inhibitor/lipid-transfer protein/seed storage 2S albumin superfamily protein
A_84_P20386	NM_115045	AT3G51860	-1.01249	8.75001	27.1057	6.04e-13	8.37e-11	20.1961	cation exchanger 3
A_84_P785972	CB185526	no_match	-1.01505	10.6091	9.57003	2.67e-07	3.26e-06	6.60204	no_match
A_84_P14327	NM_106458	AT1G78090	-1.01649	6.87229	11.1757	4.27e-08	7.14e-07	8.54117	trehalose-6-phosphate phosphatase
A_84_P18579	NM_118864	AT4G27300	-1.02055	10.8582	5.43093	0.000109569	0.000513811	0.269162	S-locus lectin protein kinase family protein
A_84_P18366	NM_112938	AT3G20470	-1.02137	12.9037	15.4171	8.19e-10	2.8e-08	12.7134	glycine-rich protein 5
A_84_P19698	NM_123648	AT5G42830	-1.02484	7.28897	19.6445	3.81e-11	2.38e-09	15.9256	HXXXD-type acyl-transferase family protein
A_84_P10136	NM_119831	AT4G36670	-1.02488	8.86597	9.18133	4.32e-07	4.91e-06	6.09482	Major facilitator superfamily protein
A_84_P19706	NM_123868	AT5G45000	-1.02525	7.03428	19.6214	3.87e-11	2.4e-09	15.9099	Disease resistance protein (TIR-NBS-LRR class) family
A_84_P811787	TA29208_3702	no_match	-1.02989	7.88408	20.0684	2.9e-11	1.89e-09	16.2096	no_match
A_84_P13976	NM_121917	AT5G19120	-1.03348	9.66343	24.3334	2.44e-12	2.38e-10	18.7702	Eukaryotic aspartyl protease family protein
A_84_P13341	NM_106476	AT1G78270	-1.03611	9.50872	27.8918	4.17e-13	6.5e-11	20.5723	UDP-glucosyl transferase 85A4
A_84_P23689	NM_101073	AT1G12010	-1.03901	8.12376	20.8994	1.73e-11	1.24e-09	16.7493	2-oxoglutarate (2OG) and Fe(II)-dependent oxygenase superfamily protein
A_84_P23040	NM_111721	AT3G08870	-1.0497	9.83969	30.6279	1.24e-13	2.73e-11	21.7971	Concanavalin A-like lectin protein kinase family protein
A_84_P10638	NM_100998	AT1G11260	-1.05247	12.8575	25.4608	1.36e-12	1.56e-10	19.3698	sugar transporter 1
A_84_P513046	NM_118643	AT4G25110	-1.06624	7.20305	18.1029	1.08e-10	5.36e-09	14.8392	metacaspase 2
A_84_P810457	NM_001198310	AT1G55450	-1.07352	11.3681	27.6974	4.56e-13	6.79e-11	20.4803	S-adenosyl-L-methionine-dependent methyltransferases superfamily protein
A_84_P809041	NM_129410	AT2G38530	-1.0738	11.968	27.1431	5.93e-13	8.32e-11	20.2143	lipid transfer protein 2
A_84_P766364	A_84_P766364	AT5G31770	-1.07476	7.15506	0.736863	0.474122	0.564916	-7.75833	transposable element gene
A_84_P730452	AA713039	AT1G10682	-1.07622	11.428	21.5819	1.14e-11	8.85e-10	17.1768	other RNA
A_84_P17152	NM_101992	AT1G21400	-1.07901	11.6	27.8292	4.29e-13	6.51e-11	20.5427	Thiamin diphosphate-binding fold (THDP-binding) superfamily protein
A_84_P14321	NM_106104	AT1G74440	-1.07985	10.0108	23.0397	4.93e-12	4.42e-10	18.0454	Protein of unknown function (DUF962)
A_84_P19220	NM_129479	AT2G39210	-1.08338	10.6428	27.6685	4.63e-13	6.84e-11	20.4666	Major facilitator superfamily protein
A_84_P21994	NM_128201	AT2G26440	-1.08596	10.5233	25.3899	1.41e-12	1.57e-10	19.3329	Plant invertase/pectin methylesterase inhibitor superfamily
A_84_P576883	NM_117170	AT4G11000	-1.08704	7.3788	19.525	4.12e-11	2.52e-09	15.8445	Ankyrin repeat family protein
A_84_P21421	NM_118964	AT4G28240	-1.08758	12.7983	20.5655	2.12e-11	1.46e-09	16.5351	Wound-responsive family protein
A_84_P21603	NM_124003	AT5G46330	-1.08901	9.23922	7.82327	2.62e-06	2.23e-05	4.19067	Leucine-rich receptor-like protein kinase family protein
A_84_P860885	NM_126577	AT2G05540	-1.09587	13.9463	24.0497	2.84e-12	2.67e-10	18.6147	Glycine-rich protein family
A_84_P544532	NM_179493	AT1G58225	-1.09783	7.04828	17.5443	1.61e-10	7.48e-09	14.4231	unknown protein; FUNCTIONS IN: molecular_function unknown; INVOLVED IN: biological_process unknown; LOCATED IN: endomembrane system; Has 4 Blast hits to 4 proteins in 2 species: Archae - 0; Bacteria - 0; Metazoa - 0; Fungi - 0; Plants - 4; Viruses - 0; Other Eukaryotes - 0 (source: NCBI BLink).
A_84_P15036	NM_125483	AT5G60900	-1.0992	10.1067	26.0722	9.99e-13	1.24e-10	19.6834	receptor-like protein kinase 1
A_84_P186924	NM_105252	AT1G65790	-1.11971	9.63077	24.1054	2.75e-12	2.62e-10	18.6454	receptor kinase 1
A_84_P14705	NM_116143	AT3G62780	-1.13036	7.29932	16.7032	2.99e-10	1.24e-08	13.7719	Calcium-dependent lipid-binding (CaLB domain) family protein
A_84_P12558	NM_129047	AT2G34940	-1.13176	7.55448	18.5318	8.01e-11	4.29e-09	15.1503	VACUOLAR SORTING RECEPTOR 5
A_84_P533868	NM_103793	AT1G49000	-1.13876	7.48812	17.5289	1.62e-10	7.55e-09	14.4115	unknown protein; FUNCTIONS IN: molecular_function unknown; INVOLVED IN: biological_process unknown; LOCATED IN: chloroplast; EXPRESSED IN: stem; BEST Arabidopsis thaliana protein match is: unknown protein (TAIR:AT3G18560.1); Has 105 Blast hits to 105 proteins in 13 species: Archae - 0; Bacteria - 0; Metazoa - 0; Fungi - 0; Plants - 105; Viruses - 0; Other Eukaryotes - 0 (source: NCBI BLink).
A_84_P271800	NM_118446	AT4G23170	-1.13963	11.9491	10.0177	1.57e-07	2.09e-06	7.16711	receptor-like protein kinase-related family protein
A_84_P822179	NM_120280	AT5G02020	-1.14216	8.08393	29.2758	2.22e-13	4.11e-11	21.2075	Encodes a protein involved in salt tolerance, names SIS (Salt Induced Serine rich).
A_84_P854620	TC396119	no_match	-1.15305	7.92342	15.4812	7.78e-10	2.67e-08	12.768	no_match
A_84_P17522	NM_115630	AT3G57700	-1.16273	7.93536	18.8015	6.67e-11	3.7e-09	15.3423	Protein kinase superfamily protein
A_84_P811797	NM_120238	AT5G01600	-1.16404	9.77959	25.2094	1.54e-12	1.68e-10	19.2386	ferretin 1
A_84_P798436	A_84_P798436	AT1G80130	-1.17369	11.0497	9.50904	2.88e-07	3.46e-06	6.52349	Tetratricopeptide repeat (TPR)-like superfamily protein
A_84_P23247	NM_116926	AT4G08570	-1.18198	6.98439	24.1012	2.76e-12	2.62e-10	18.6431	Heavy metal transport/detoxification superfamily protein
A_84_P805776	TA26159_3702	no_match	-1.19212	12.9435	8.79199	7.09e-07	7.41e-06	5.57052	no_match
A_84_P10023	NM_101604	AT1G17430	-1.22708	9.31327	20.8926	1.73e-11	1.24e-09	16.745	alpha/beta-Hydrolases superfamily protein
A_84_P10706	NM_129674	AT2G41090	-1.22848	15.2424	26.8525	6.82e-13	9.12e-11	20.0725	Calcium-binding EF-hand family protein
A_84_P551238	NM_120628	AT5G05460	-1.25847	8.14492	25.2739	1.49e-12	1.64e-10	19.2723	Glycosyl hydrolase family 85
A_84_P73804	NM_001203664	AT5G62165	-1.26593	8.13378	16.9102	2.56e-10	1.11e-08	13.935	AGAMOUS-like 42
A_84_P17794	NM_123323	AT5G39610	-1.27268	8.70448	24.7859	1.92e-12	2.01e-10	19.0143	NAC domain containing protein 6
A_84_P606215	NM_114907	AT3G50470	-1.29384	7.99359	26.7104	7.31e-13	9.59e-11	20.0025	homolog of RPW8 3
A_84_P18907	NM_100117	AT1G02360	-1.29667	9.165	22.3251	7.4e-12	6.25e-10	17.6269	Chitinase family protein
A_84_P855484	TC396686	AT5G19120	-1.3002	10.4831	30.1237	1.53e-13	3.2e-11	21.5806	Eukaryotic aspartyl protease family protein
A_84_P20809	NM_102232	AT1G23840	-1.3015	8.6997	26.2526	9.14e-13	1.16e-10	19.7744	unknown protein; LOCATED IN: endomembrane system; EXPRESSED IN: 18 plant structures; EXPRESSED DURING: 12 growth stages; BEST Arabidopsis thaliana protein match is: unknown protein (TAIR:AT1G23850.1); Has 53 Blast hits to 48 proteins in 5 species: Archae - 0; Bacteria - 0; Metazoa - 0; Fungi - 0; Plants - 53; Viruses - 0; Other Eukaryotes - 0 (source: NCBI BLink).
A_84_P16571	NM_115498	AT3G56400	-1.30513	13.6445	39.4396	4.57e-15	2.42e-12	25.0367	WRKY DNA-binding protein 70
A_84_P767554	NM_125324	AT5G59330	-1.30895	8.28942	12.2551	1.4e-08	2.83e-07	9.71983	Bifunctional inhibitor/lipid-transfer protein/seed storage 2S albumin superfamily protein
A_84_P255480	NM_129059	AT2G35070	-1.31125	8.80776	21.2409	1.4e-11	1.06e-09	16.965	unknown protein; FUNCTIONS IN: molecular_function unknown; INVOLVED IN: pollen tube development, pollen development; LOCATED IN: mitochondrion; BEST Arabidopsis thaliana protein match is: Protein of unknown function (DUF1640) (TAIR:AT2G35090.1); Has 62 Blast hits to 62 proteins in 11 species: Archae - 0; Bacteria - 0; Metazoa - 0; Fungi - 0; Plants - 62; Viruses - 0; Other Eukaryotes - 0 (source:…
A_84_P848350	CD531672	no_match	-1.33381	7.95931	27.9535	4.05e-13	6.41e-11	20.6013	no_match
A_84_P21392	NM_118285	AT4G21650	-1.34878	9.21663	22.2578	7.69e-12	6.45e-10	17.5867	Subtilase family protein
A_84_P15742	NM_118880	AT4G27450	-1.35877	10.9879	25.9275	1.07e-12	1.31e-10	19.6099	Aluminium induced protein with YGL and LRDR motifs
A_84_P230129	NM_111783	AT3G09490	-1.3628	9.29451	15.2255	9.58e-10	3.2e-08	12.5486	Tetratricopeptide repeat (TPR)-like superfamily protein
A_84_P573874	NM_106445	AT1G77960	-1.37417	8.59278	35.7524	1.65e-14	6.45e-12	23.7939	unknown protein; BEST Arabidopsis thaliana protein match is: unknown protein (TAIR:AT1G28630.4); Has 13187 Blast hits to 6837 proteins in 407 species: Archae - 0; Bacteria - 447; Metazoa - 4509; Fungi - 1333; Plants - 399; Viruses - 45; Other Eukaryotes - 6454 (source: NCBI BLink).
A_84_P246705	NM_180369	AT3G53980	-1.37459	9.51207	16.6893	3.02e-10	1.25e-08	13.7608	Bifunctional inhibitor/lipid-transfer protein/seed storage 2S albumin superfamily protein
A_84_P17929	NM_104537	AT1G56600	-1.39853	12.4107	34.4582	2.66e-14	9.01e-12	23.3218	galactinol synthase 2
A_84_P18814	NM_125359	AT5G59670	-1.39898	11.1147	36.1419	1.43e-14	5.7e-12	23.9321	Leucine-rich repeat protein kinase family protein
A_84_P54250	NM_101851	AT1G19960	-1.42027	15.5198	46.3448	5.53e-16	5.15e-13	27.0257	BEST Arabidopsis thaliana protein match is: transmembrane receptors (TAIR:AT2G32140.1); Has 41 Blast hits to 41 proteins in 17 species: Archae - 0; Bacteria - 2; Metazoa - 23; Fungi - 0; Plants - 11; Viruses - 0; Other Eukaryotes - 5 (source: NCBI BLink).
A_84_P22681	NM_105808	AT1G71390	-1.42315	7.85647	29.5882	1.94e-13	3.73e-11	21.3463	receptor like protein 11
A_84_P14710	NM_115530	AT3G56710	-1.42324	10.7855	32.4874	5.74e-14	1.51e-11	22.5626	sigma factor binding protein 1
A_84_P256260	NM_129684	AT2G41190	-1.43212	10.3421	27.7129	4.53e-13	6.79e-11	20.4876	Transmembrane amino acid transporter family protein
A_84_P855873	T42092	AT4G14400	-1.44114	10.5666	26.3122	8.87e-13	1.14e-10	19.8044	ankyrin repeat family protein
A_84_P16903	NM_124842	AT5G54610	-1.44512	11.6144	45.3314	7.39e-16	6.34e-13	26.7577	ankyrin
A_84_P20706	NM_125360	AT5G59680	-1.44784	8.29048	29.2319	2.27e-13	4.11e-11	21.1878	Leucine-rich repeat protein kinase family protein
A_84_P820158	NM_127361	AT2G18050	-1.45866	10.4127	29.1753	2.32e-13	4.18e-11	21.1625	histone H1-3
A_84_P19657	NM_122303	AT5G23980	-1.46207	8.07553	27.2284	5.7e-13	8.04e-11	20.2556	ferric reduction oxidase 4
A_84_P813019	TA29937_3702	no_match	-1.46424	7.26739	22.5943	6.34e-12	5.44e-10	17.7861	no_match
A_84_P204298	NM_101243	AT1G13750	-1.47008	10.1343	48.3126	3.21e-16	4.21e-13	27.5254	Purple acid phosphatases superfamily protein
A_84_P223559	NM_127019	AT2G14560	-1.48645	12.9635	39.2938	4.8e-15	2.42e-12	24.9901	Protein of unknown function (DUF567)
A_84_P288470	NM_118451	AT4G23220	-1.48984	8.53612	28.9866	2.53e-13	4.41e-11	21.0775	cysteine-rich RLK (RECEPTOR-like protein kinase) 14
A_84_P188574	NM_180421	AT5G02020	-1.48993	9.51574	30.9784	1.07e-13	2.48e-11	21.9453	Encodes a protein involved in salt tolerance, names SIS (Salt Induced Serine rich).
A_84_P75644	NM_179606	AT2G05440	-1.49381	7.67889	19.6606	3.77e-11	2.37e-09	15.9365	GLYCINE RICH PROTEIN 9
A_84_P850790	BP783345	AT4G14400	-1.4986	11.4058	30.0844	1.56e-13	3.22e-11	21.5636	ankyrin repeat family protein
A_84_P192434	NM_119849	AT4G36850	-1.50178	7.99822	24.4403	2.3e-12	2.27e-10	18.8283	PQ-loop repeat family protein / transmembrane family protein
A_84_P12886	NM_179094	AT4G23130	-1.51046	9.34549	28.3943	3.31e-13	5.51e-11	20.8068	cysteine-rich RLK (RECEPTOR-like protein kinase) 5
A_84_P824903	NM_180724	AT5G22460	-1.51421	9.43218	33.6233	3.67e-14	1.08e-11	23.0063	alpha/beta-Hydrolases superfamily protein
A_84_P809649	TA28146_3702	no_match	-1.53907	8.18088	28.7189	2.85e-13	4.9e-11	20.9559	no_match
A_84_P10609	NM_128044	AT2G24850	-1.54133	8.24675	27.9792	4e-13	6.41e-11	20.6134	tyrosine aminotransferase 3
A_84_P19553	NM_119537	AT4G33790	-1.54692	8.91494	30.337	1.4e-13	2.97e-11	21.6727	Jojoba acyl CoA reductase-related male sterility protein
A_84_P751150	NM_100104	AT1G02230	-1.58591	7.53607	26.7121	7.3e-13	9.59e-11	20.0033	NAC domain containing protein 4
A_84_P829914	NM_101898	AT1G20480	-1.58907	6.89873	2.01822	0.0644022	0.112958	-6.13717	AMP-dependent synthetase and ligase family protein
A_84_P108312	NM_130208	AT2G46440	-1.59484	9.98504	27.6097	4.76e-13	6.94e-11	20.4386	cyclic nucleotide-gated channels
A_84_P863235	BP667596	no_match	-1.59836	7.87392	23.7808	3.28e-12	2.99e-10	18.4657	no_match
A_84_P17317	NM_130207	AT2G46430	-1.61511	12.2652	54.5509	6.52e-17	2.08e-13	28.9489	cyclic nucleotide gated channel 3
A_84_P812910	NM_001161166	AT3G22235;AT3G22231	-1.63422	14.3926	33.5228	3.81e-14	1.09e-11	22.9678	[AT3G22235, BEST Arabidopsis thaliana protein match is: pathogen and circadian controlled 1 (TAIR:AT3G22231.1); Has 122 Blast hits to 122 proteins in 11 species: Archae - 0; Bacteria - 0; Metazoa - 0; Fungi - 0; Plants - 122; Viruses - 0; Other Eukaryotes - 0 (source: NCBI BLink).];[AT3G22231, pathogen and circadian controlled 1]
A_84_P12638	NM_111720	AT3G08860	-1.65814	9.41404	45.9662	6.16e-16	5.5e-13	26.9264	PYRIMIDINE 4
A_84_P799279	NM_113121	AT3G22231	-1.66325	16.1397	48.9101	2.73e-16	3.84e-13	27.672	pathogen and circadian controlled 1
A_84_P217818	NM_123850	AT5G44820	-1.66388	9.23985	38.5645	6.13e-15	2.84e-12	24.7545	Nucleotide-diphospho-sugar transferase family protein
A_84_P103716	NM_120414	AT5G03350	-1.66908	13.9	39.9843	3.82e-15	2.13e-12	25.2085	Legume lectin family protein
A_84_P125601	NM_113122	AT3G22240	-1.67839	16.3627	32.5083	5.69e-14	1.51e-11	22.5709	unknown protein; BEST Arabidopsis thaliana protein match is: unknown protein (TAIR:AT3G22235.2); Has 177 Blast hits to 177 proteins in 14 species: Archae - 0; Bacteria - 0; Metazoa - 0; Fungi - 0; Plants - 177; Viruses - 0; Other Eukaryotes - 0 (source: NCBI BLink).
A_84_P22854	NM_104058	AT1G51790	-1.67983	8.04681	31.4408	8.79e-14	2.09e-11	22.1379	Leucine-rich repeat protein kinase family protein
A_84_P808177	NM_125323	AT5G59320	-1.68605	11.9561	38.5131	6.23e-15	2.84e-12	24.7377	lipid transfer protein 3
A_84_P788748	NM_101217	AT1G13470	-1.69103	8.0008	35.4687	1.83e-14	6.79e-12	23.6921	Protein of unknown function (DUF1262)
A_84_P513574	NM_201727	AT2G14560	-1.69174	10.6282	38.6954	5.86e-15	2.78e-12	24.7972	Protein of unknown function (DUF567)
A_84_P137649	NM_101978	AT1G21250	-1.69626	11.5374	21.7666	1.02e-11	8.19e-10	17.2901	cell wall-associated kinase
A_84_P860726	R65132	AT3G22231	-1.70887	16.1478	47.4999	4.01e-16	4.7e-13	27.3222	pathogen and circadian controlled 1
A_84_P216038	NM_117519	AT4G14400	-1.73918	13.5563	35.1218	2.08e-14	7.6e-12	23.5664	ankyrin repeat family protein
A_84_P13709	NM_114937	AT3G50770	-1.74373	9.15765	35.0146	2.16e-14	7.76e-12	23.5272	calmodulin-like 41
A_84_P812545	AK319042	no_match	-1.77011	8.24785	34.6175	2.51e-14	8.61e-12	23.381	no_match
A_84_P128706	NM_114677	AT3G48080	-1.79024	8.13509	48.8749	2.76e-16	3.84e-13	27.6634	alpha/beta-Hydrolases superfamily protein
A_84_P565178	NM_148752	AT3G25882	-1.88176	9.57686	37.2554	9.62e-15	4.29e-12	24.3179	NIM1-interacting 2
A_84_P14306	NM_105616	AT1G69490	-1.9308	10.0089	56.2627	4.35e-17	1.87e-13	29.3016	NAC-like, activated by AP3/PI
A_84_P15524	NM_113213	AT3G23120	-1.98193	9.51573	43.911	1.12e-15	9.26e-13	26.369	receptor like protein 38
A_84_P51550	NM_129637	AT2G40750	-1.99382	9.96128	53.8424	7.74e-17	2.16e-13	28.7984	WRKY DNA-binding protein 54
A_84_P146938	NM_100126	AT1G02450	-2.03737	9.33453	33.7023	3.56e-14	1.07e-11	23.0366	NIM1-interacting 1
A_84_P845967	NM_122163	AT5G22570	-2.14455	7.47971	40.8116	2.92e-15	1.81e-12	25.4643	WRKY DNA-binding protein 38
A_84_P22400	NM_119743	AT4G35770	-2.15168	10.2979	43.1768	1.4e-15	1.11e-12	26.162	Rhodanese/Cell cycle control phosphatase superfamily protein
A_84_P812554	TA29648_3702	AT4G35770	-2.15498	9.73083	53.2347	8.99e-17	2.23e-13	28.6672	Rhodanese/Cell cycle control phosphatase superfamily protein
A_84_P19368	NM_180333	AT3G47340	-2.21706	8.64921	27.0037	6.34e-13	8.68e-11	20.1464	glutamine-dependent asparagine synthase 1
A_84_P580314	NM_180292	AT3G22235	-2.43926	11.892	59.1593	2.25e-17	1.67e-13	29.8659	BEST Arabidopsis thaliana protein match is: pathogen and circadian controlled 1 (TAIR:AT3G22231.1); Has 122 Blast hits to 122 proteins in 11 species: Archae - 0; Bacteria - 0; Metazoa - 0; Fungi - 0; Plants - 122; Viruses - 0; Other Eukaryotes - 0 (source: NCBI BLink).
A_84_P50100	NM_115382	AT3G55240	-2.65428	12.5714	61.2988	1.41e-17	1.57e-13	30.2582	Plant protein 1589 of unknown function
A_84_P301400	NM_112781	AT3G18950	-2.80307	9.85061	1.70112	0.112384	0.17837	-6.63855	Transducin/WD40 repeat-like superfamily protein

## Sheet: wild type FL - wild type CL
ProbeName	SystematicName	locus	logFC	AveExpr	t	P.Value	adj.P.Val	B	description
A_84_P543604	NM_103634	AT1G47400	2.79722	9.45363	33.4448	4.92195e-19	2.56762e-16	33.7885	unknown protein; BEST Arabidopsis thaliana protein match is: unknown protein (TAIR:AT1G47395.1); Has 11 Blast hits to 11 proteins in 2 species: Archae - 0; Bacteria - 0; Metazoa - 0; Fungi - 0; Plants - 11; Viruses - 0; Other Eukaryotes - 0 (source: NCBI BLink).
A_84_P752604	NM_001035935	AT1G09500	2.72591	8.7585	43.0848	3.31612e-21	4.63119e-18	38.5668	NAD(P)-binding Rossmann-fold superfamily protein
A_84_P564098	NM_201723	AT2G14247	2.58899	9.23393	32.739	7.4868e-19	3.66151e-16	33.3788	Expressed protein
A_84_P297344	NM_122230	AT5G23240	2.49411	10.5614	54.7956	2.80855e-23	1.43386e-19	42.8862	DNAJ heat shock N-terminal domain-containing protein
A_84_P22736	NM_179294	AT1G09500	2.48801	8.55148	42.783	3.81129e-21	4.92739e-18	38.4369	NAD(P)-binding Rossmann-fold superfamily protein
A_84_P178774	NM_129689	AT2G41240	2.42785	7.64879	33.1082	6.00544e-19	3.06473e-16	33.5943	basic helix-loop-helix protein 100
A_84_P549811	NM_179449	AT1G47395	2.27846	9.62114	26.9	3.50473e-17	8.47338e-15	29.5738	unknown protein; FUNCTIONS IN: molecular_function unknown; INVOLVED IN: biological_process unknown; LOCATED IN: endomembrane system; BEST Arabidopsis thaliana protein match is: unknown protein (TAIR:AT1G47400.1); Has 9 Blast hits to 9 proteins in 2 species: Archae - 0; Bacteria - 0; Metazoa - 0; Fungi - 0; Plants - 9; Viruses - 0; Other Eukaryotes - 0 (source: NCBI BLink).
A_84_P758588	NM_001124947	AT2G30766	2.19543	13.7429	30.4203	3.16609e-18	1.23873e-15	31.9619	unknown protein; FUNCTIONS IN: molecular_function unknown; INVOLVED IN: biological_process unknown; LOCATED IN: cellular_component unknown; Has 30201 Blast hits to 17322 proteins in 780 species: Archae - 12; Bacteria - 1396; Metazoa - 17338; Fungi - 3422; Plants - 5037; Viruses - 0; Other Eukaryotes - 2996 (source: NCBI BLink).
A_84_P857505	NM_122030	AT5G20230	2.1464	10.247	34.3469	2.91526e-19	1.71089e-16	34.2983	blue-copper-binding protein
A_84_P766364	A_84_P766364	AT5G31770	2.09737	6.31801	2.02533	0.0563826	0.115444	-5.95101	transposable element gene
A_84_P211958	NM_123724	AT5G43580	2.09491	7.21891	16.4077	4.5277e-13	2.79705e-11	19.962	Serine protease inhibitor, potato inhibitor I-type family protein
A_84_P23814	NM_202141	AT1G20030	2.06981	10.7717	33.6121	4.46186e-19	2.3805e-16	33.8841	Pathogenesis-related thaumatin superfamily protein
A_84_P600694	NM_128642	AT2G30900	1.955	7.65362	32.9367	6.65106e-19	3.32199e-16	33.4945	TRICHOME BIREFRINGENCE-LIKE 43
A_84_P11724	NM_112485	AT3G16150	1.90236	10.9864	31.7993	1.32673e-18	5.69019e-16	32.8181	N-terminal nucleophile aminohydrolases (Ntn hydrolases) superfamily protein
A_84_P21818	NM_105197	AT1G65240	1.84623	7.52751	26.1755	5.96526e-17	1.26157e-14	29.0417	Eukaryotic aspartyl protease family protein
A_84_P11798	NM_114466	AT3G45970	1.78616	11.4695	25.8394	7.67066e-17	1.57955e-14	28.7897	expansin-like A1
A_84_P295824	NM_115556	AT3G56970	1.73484	7.64382	29.1195	7.45097e-18	2.49874e-15	31.1152	basic helix-loop-helix (bHLH) DNA-binding superfamily protein
A_84_P173441	NM_116057	AT3G61920	1.69771	8.21573	20.7755	5.18267e-15	5.5538e-13	24.5323	unknown protein; FUNCTIONS IN: molecular_function unknown; INVOLVED IN: N-terminal protein myristoylation; LOCATED IN: cellular_component unknown; EXPRESSED IN: shoot, hypocotyl, root, egg cell; BEST Arabidopsis thaliana protein match is: unknown protein (TAIR:AT1G64700.1); Has 77 Blast hits to 77 proteins in 8 species: Archae - 0; Bacteria - 0; Metazoa - 0; Fungi - 0; Plants - 77; Viruses - 0; O…
A_84_P761565	NM_001084661	AT3G10185	1.65257	8.23393	26.8873	3.53734e-17	8.47338e-15	29.5645	Gibberellin-regulated family protein
A_84_P22442	NM_120453	AT5G03720	1.64962	8.88196	32.1203	1.08918e-18	4.91701e-16	33.0117	heat shock transcription factor A3
A_84_P768748	BX817893	AT5G44562	1.64914	7.784	20.1886	8.96831e-15	9.19349e-13	23.9741	other RNA
A_84_P828978	NM_001035738	AT3G45960	1.63584	8.56166	14.3608	5.33207e-12	2.2925e-10	17.4258	expansin-like A3
A_84_P228049	NM_125711	AT5G63160	1.611	11.8555	25.3873	1.08107e-16	2.03997e-14	28.4453	BTB and TAZ domain protein 1
A_84_P540276	NM_201933	AT2G41905	1.60453	8.61463	21.842	1.98224e-15	2.46377e-13	25.5087	BEST Arabidopsis thaliana protein match is: arabinogalactan protein 23 (TAIR:AT3G57690.1); Has 35333 Blast hits to 34131 proteins in 2444 species: Archae - 798; Bacteria - 22429; Metazoa - 974; Fungi - 991; Plants - 531; Viruses - 0; Other Eukaryotes - 9610 (source: NCBI BLink).
A_84_P10080	NM_119106	AT4G29610	1.59798	9.42511	13.6067	1.42558e-11	5.41514e-10	16.4125	Cytidine/deoxycytidylate deaminase family protein
A_84_P503480	NM_123931	AT5G45630	1.59065	6.60055	24.7564	1.76226e-16	3.11045e-14	27.9542	Protein of unknown function, DUF584
A_84_P16821	NM_122355	AT5G24470	1.58471	8.1164	25.6098	9.12421e-17	1.79087e-14	28.6156	pseudo-response regulator 5
A_84_P16041	NM_120497	AT5G04150	1.5618	8.25707	20.8775	4.71853e-15	5.20035e-13	24.6277	basic helix-loop-helix (bHLH) DNA-binding superfamily protein
A_84_P607788	NM_128410	AT2G28500	1.55902	7.36425	28.6751	1.00658e-17	3.08247e-15	30.8167	LOB domain-containing protein 11
A_84_P81799	NM_128379	AT2G28190	1.54615	13.4414	26.1437	6.10806e-17	1.28024e-14	29.018	copper/zinc superoxide dismutase 2
A_84_P764402	NM_001036574	AT4G16740	1.5358	7.09373	37.3253	5.65914e-20	4.42827e-17	35.8812	terpene synthase 03
A_84_P13332	NM_102105	AT1G22570	1.52543	10.3178	29.2512	6.82145e-18	2.3549e-15	31.2027	Major facilitator superfamily protein
A_84_P23900	NM_179801	AT2G29370	1.52392	7.27654	24.4437	2.25491e-16	3.8358e-14	27.7061	NAD(P)-binding Rossmann-fold superfamily protein
A_84_P21145	NM_111219	AT3G03480	1.51685	8.74833	23.508	4.80158e-16	7.19141e-14	26.9438	acetyl CoA:(Z)-3-hexen-1-ol acetyltransferase
A_84_P12926	NM_119337	AT4G31870	1.48752	9.51086	29.497	5.79082e-18	2.02895e-15	31.365	glutathione peroxidase 7
A_84_P23499	NM_124104	AT5G47330	1.48364	9.54663	22.731	9.1907e-16	1.26913e-13	26.2875	alpha/beta-Hydrolases superfamily protein
A_84_P13057	NM_123049	AT5G36910	1.47338	9.41777	27.2207	2.78168e-17	7.02149e-15	29.8045	thionin 2.2
A_84_P218028	NM_114632	AT3G47640	1.47145	11.7977	21.3743	3.00489e-15	3.54471e-13	25.0864	basic helix-loop-helix (bHLH) DNA-binding superfamily protein
A_84_P18532	NM_117299	AT4G12290	1.46809	11.8099	24.3089	2.51014e-16	4.23924e-14	27.5981	Copper amine oxidase family protein
A_84_P826867	NM_128731	AT2G31730	1.44062	8.51707	25.6055	9.15459e-17	1.79087e-14	28.6123	basic helix-loop-helix (bHLH) DNA-binding superfamily protein
A_84_P20163	NM_001202772	AT2G38400	1.42583	9.7896	23.5761	4.54015e-16	6.92078e-14	27.0004	alanine:glyoxylate aminotransferase 3
A_84_P867087	NM_124875	AT5G54930	1.41033	9.54566	27.807	1.83525e-17	5.12886e-15	30.2192	AT hook motif-containing protein
A_84_P118712	NM_104509	AT1G56300	1.39512	12.9094	27.1742	2.87598e-17	7.1067e-15	29.7712	Chaperone DnaJ-domain superfamily protein
A_84_P756393	NM_201866	AT2G34090	1.38628	9.75935	21.5875	2.48317e-15	2.9741e-13	25.28	maternal effect embryo arrest 18
A_84_P23101	NM_113085	AT3G21890	1.37234	10.3481	16.288	5.19111e-13	3.15703e-11	19.8216	B-box type zinc finger family protein
A_84_P16167	NM_102099	AT1G22500	1.36277	10.5685	21.6969	2.25324e-15	2.75494e-13	25.3786	RING/U-box superfamily protein
A_84_P124801	NM_105289	AT1G66180	1.31714	13.1305	23.58	4.52585e-16	6.92078e-14	27.0036	Eukaryotic aspartyl protease family protein
A_84_P18984	NM_105150	AT1G64760	1.3066	10.2861	27.9223	1.69278e-17	4.78772e-15	30.2997	O-Glycosyl hydrolases family 17 protein
A_84_P21002	NM_103987	AT1G51090	1.30185	8.63515	18.1236	6.97873e-14	5.59132e-12	21.8789	Heavy metal transport/detoxification superfamily protein
A_84_P17530	NM_115844	AT3G59820	1.29945	9.76256	29.0509	7.80308e-18	2.54413e-15	31.0694	LETM1-like protein
A_84_P13406	NM_101886	AT1G20350	1.29818	8.36893	22.7515	9.03189e-16	1.25458e-13	26.3051	translocase inner membrane subunit 17-1
A_84_P21159	NM_111272	AT3G04010	1.27737	9.04654	22.6237	1.0069e-15	1.37424e-13	26.1951	O-Glycosyl hydrolases family 17 protein
A_84_P223919	NM_118801	AT4G26670	1.27466	10.6206	25.5671	9.42551e-17	1.82863e-14	28.583	Mitochondrial import inner membrane translocase subunit Tim17/Tim22/Tim23 family protein
A_84_P23347	NM_001036715	AT4G36010	1.2729	10.7602	27.7217	1.94871e-17	5.3193e-15	30.1595	Pathogenesis-related thaumatin superfamily protein
A_84_P231009	NM_202005	AT1G01070	1.266	7.15957	2.10755	0.0478841	0.101177	-5.80424	nodulin MtN21 /EamA-like transporter family protein
A_84_P11955	NM_118748	AT4G26150	1.26117	8.58427	25.9048	7.30258e-17	1.51706e-14	28.839	cytokinin-responsive gata factor 1
A_84_P18416	NM_114477	AT3G46080	1.24816	6.91572	15.6977	1.03224e-12	5.55775e-11	19.1154	C2H2-type zinc finger family protein
A_84_P566826	NM_001202741	AT2G34090	1.24591	8.77569	21.7041	2.23906e-15	2.75193e-13	25.3851	maternal effect embryo arrest 18
A_84_P57900	NM_115557	AT3G56980	1.24512	6.73885	19.7858	1.31781e-14	1.2982e-12	23.5818	basic helix-loop-helix (bHLH) DNA-binding superfamily protein
A_84_P20612	NM_122538	AT5G26570	1.23745	12.2356	21.3317	3.12242e-15	3.63098e-13	25.0474	catalytics;carbohydrate kinases;phosphoglucan, water dikinases
A_84_P16936	NM_125651	AT5G62570	1.23296	11.0448	29.0673	7.71746e-18	2.54413e-15	31.0804	Calmodulin binding protein-like
A_84_P17193	NM_001035953	AT1G12520	1.22505	11.7774	15.1485	1.99651e-12	9.99318e-11	18.437	copper chaperone for SOD1
A_84_P789439	NM_113353	AT3G24460	1.22245	8.77116	20.7978	5.07742e-15	5.49274e-13	24.5532	Serinc-domain containing serine and sphingolipid biosynthesis protein
A_84_P756276	NM_179686	AT2G21660	1.20986	12.4526	8.17233	8.35451e-08	1.12134e-06	7.45957	cold, circadian rhythm, and rna binding 2
A_84_P306860	NM_121107	AT5G10695	1.20967	9.43052	17.7032	1.08705e-13	8.17904e-12	21.4252	unknown protein; BEST Arabidopsis thaliana protein match is: unknown protein (TAIR:AT5G57123.1); Has 30201 Blast hits to 17322 proteins in 780 species: Archae - 12; Bacteria - 1396; Metazoa - 17338; Fungi - 3422; Plants - 5037; Viruses - 0; Other Eukaryotes - 2996 (source: NCBI BLink).
A_84_P14990	NM_124220	AT5G48450	1.20784	8.45681	20.0909	9.83961e-15	1.00428e-12	23.8796	SKU5 similar 3
A_84_P14936	NM_122523	AT5G26220	1.19806	9.32348	21.6823	2.28268e-15	2.76618e-13	25.3655	ChaC-like family protein
A_84_P15840	NM_102867	AT1G31290	1.19543	7.47989	17.63	1.17531e-13	8.75883e-12	21.3452	ARGONAUTE 3
A_84_P539272	NM_106303	AT1G76530	1.18679	8.05031	18.7349	3.72252e-14	3.33535e-12	22.5217	Auxin efflux carrier family protein
A_84_P756427	NM_128302	AT2G27420	1.18657	12.1209	24.0269	3.14689e-16	5.16597e-14	27.3702	Cysteine proteinases superfamily protein
A_84_P11328	NM_101897	AT1G20470	1.18387	11.3063	22.9399	7.70305e-16	1.07636e-13	26.4661	SAUR-like auxin-responsive protein family
A_84_P23365	NM_117611	AT4G15230	1.18287	6.92707	16.8596	2.72273e-13	1.77545e-11	20.484	pleiotropic drug resistance 2
A_84_P853269	NM_119590	AT4G34260	1.18217	9.70789	14.72	3.38823e-12	1.57815e-10	17.8927	1,2-alpha-L-fucosidases
A_84_P18710	NM_122271	AT5G23660	1.18057	8.44306	18.1502	6.78747e-14	5.47546e-12	21.9074	homolog of Medicago truncatula MTN3
A_84_P260800	NM_118063	AT4G19430	1.17967	9.11919	16.5152	4.00731e-13	2.51528e-11	20.0874	unknown protein; FUNCTIONS IN: molecular_function unknown; INVOLVED IN: biological_process unknown; LOCATED IN: chloroplast; EXPRESSED IN: 17 plant structures; EXPRESSED DURING: 13 growth stages; Has 30201 Blast hits to 17322 proteins in 780 species: Archae - 12; Bacteria - 1396; Metazoa - 17338; Fungi - 3422; Plants - 5037; Viruses - 0; Other Eukaryotes - 2996 (source: NCBI BLink).
A_84_P52140	NM_202179	AT1G24580	1.17877	7.82344	13.6103	1.41868e-11	5.39765e-10	16.4175	RING/U-box superfamily protein
A_84_P756272	NP10426526	AT2G27395	1.17552	11.6047	22.4728	1.1456e-15	1.528e-13	26.0644	pseudogene of cysteine protease-related
A_84_P13212	TC398032	AT2G27395	1.171	11.2147	22.0712	1.62147e-15	2.07999e-13	25.7124	pseudogene of cysteine protease-related
A_84_P21826	NM_100953	AT1G10770	1.1672	6.80185	14.2583	6.07896e-12	2.57124e-10	17.2908	Plant invertase/pectin methylesterase inhibitor superfamily protein
A_84_P830814	AK117724	AT5G22788	1.16522	7.23091	3.13367	0.00522806	0.0159334	-3.71959	other RNA
A_84_P601919	NM_119620	AT4G34550	1.16146	8.50712	18.1041	7.12223e-14	5.66761e-12	21.8581	BEST Arabidopsis thaliana protein match is: F-box family protein (TAIR:AT2G16365.3); Has 37 Blast hits to 37 proteins in 8 species: Archae - 0; Bacteria - 0; Metazoa - 0; Fungi - 0; Plants - 37; Viruses - 0; Other Eukaryotes - 0 (source: NCBI BLink).
A_84_P827683	NM_105225	AT1G65510	1.15734	6.92386	23.9302	3.40247e-16	5.50848e-14	27.2915	unknown protein; FUNCTIONS IN: molecular_function unknown; INVOLVED IN: N-terminal protein myristoylation; LOCATED IN: endomembrane system; EXPRESSED IN: 9 plant structures; EXPRESSED DURING: LP.06 six leaves visible, LP.04 four leaves visible, 4 anthesis, petal differentiation and expansion stage, LP.08 eight leaves visible; BEST Arabidopsis thaliana protein match is: unknown protein (TAIR:AT1G6…
A_84_P277000	NM_124724	AT5G53450	1.1493	12.683	24.5508	2.07175e-16	3.54995e-14	27.7914	OBP3-responsive gene 1
A_84_P500756	NM_122775	AT5G28910	1.14915	9.84114	20.7173	5.46889e-15	5.80915e-13	24.4776	unknown protein; FUNCTIONS IN: molecular_function unknown; INVOLVED IN: biological_process unknown; LOCATED IN: mitochondrion; BEST Arabidopsis thaliana protein match is: unknown protein (TAIR:AT5G28960.1); Has 35333 Blast hits to 34131 proteins in 2444 species: Archae - 798; Bacteria - 22429; Metazoa - 974; Fungi - 991; Plants - 531; Viruses - 0; Other Eukaryotes - 9610 (source: NCBI BLink).
A_84_P757840	DQ108680	AT2G05995	1.13877	9.81369	21.591	2.47547e-15	2.9741e-13	25.2832	other RNA
A_84_P22363	NM_118870	AT4G27360	1.13228	8.12181	14.227	6.32866e-12	2.64351e-10	17.2493	Dynein light chain type 1 family protein
A_84_P805950	NM_127738	AT2G21660	1.1297	16.1161	20.4091	7.28656e-15	7.63625e-13	24.1856	cold, circadian rhythm, and rna binding 2
A_84_P284470	NM_120607	AT5G05250	1.12692	13.6654	20.8811	4.70275e-15	5.20035e-13	24.6311	unknown protein; BEST Arabidopsis thaliana protein match is: unknown protein (TAIR:AT3G56360.1); Has 30201 Blast hits to 17322 proteins in 780 species: Archae - 12; Bacteria - 1396; Metazoa - 17338; Fungi - 3422; Plants - 5037; Viruses - 0; Other Eukaryotes - 2996 (source: NCBI BLink).
A_84_P14597	NM_113947	AT3G30460	1.12594	9.02628	18.0325	7.67616e-14	6.04691e-12	21.7814	RING/U-box superfamily protein
A_84_P757222	A_84_P757222	AT2G16367	1.10833	11.33	7.59713	2.56037e-07	2.97157e-06	6.30653	Encodes a defensin-like (DEFL) family protein.
A_84_P23343	NM_001125647	AT4G35110	1.10624	9.88125	16.2419	5.47307e-13	3.27891e-11	19.7673	Arabidopsis phospholipase-like protein (PEARLI 4) family
A_84_P177674	NM_122430	AT5G25210	1.10297	9.52414	14.5647	4.11727e-12	1.86229e-10	17.692	unknown protein; BEST Arabidopsis thaliana protein match is: unknown protein (TAIR:AT4G32030.1); Has 30201 Blast hits to 17322 proteins in 780 species: Archae - 12; Bacteria - 1396; Metazoa - 17338; Fungi - 3422; Plants - 5037; Viruses - 0; Other Eukaryotes - 2996 (source: NCBI BLink).
A_84_P17111	NM_100163	AT1G02820	1.10168	13.9135	17.2661	1.7406e-13	1.21248e-11	20.9428	Late embryogenesis abundant 3 (LEA3) family protein
A_84_P12302	NM_104930	AT1G62510	1.08782	13.3664	8.42443	5.18493e-08	7.3857e-07	7.95117	Bifunctional inhibitor/lipid-transfer protein/seed storage 2S albumin superfamily protein
A_84_P219958	NM_123640	AT5G42760	1.0853	10.8049	16.0646	6.71617e-13	3.8833e-11	19.557	Leucine carboxyl methyltransferase
A_84_P11853	NM_115719	AT3G58570	1.08368	8.54527	17.6063	1.20551e-13	8.92723e-12	21.3192	P-loop containing nucleoside triphosphate hydrolases superfamily protein
A_84_P754171	NM_001123999	AT1G52342	1.07997	13.4524	19.2127	2.30704e-14	2.14912e-12	23.0104	unknown protein; FUNCTIONS IN: molecular_function unknown; INVOLVED IN: biological_process unknown; LOCATED IN: cellular_component unknown; Has 30201 Blast hits to 17322 proteins in 780 species: Archae - 12; Bacteria - 1396; Metazoa - 17338; Fungi - 3422; Plants - 5037; Viruses - 0; Other Eukaryotes - 2996 (source: NCBI BLink).
A_84_P23204	NM_115810	AT3G59480	1.06	7.56035	16.9479	2.46856e-13	1.64163e-11	20.5845	pfkB-like carbohydrate kinase family protein
A_84_P10999	NM_202870	AT4G23750	1.05978	9.7984	18.6881	3.9033e-14	3.44474e-12	22.4732	cytokinin response factor 2
A_84_P859103	DR229193	no_match	1.05881	13.7489	18.4415	5.02128e-14	4.27082e-12	22.2157	no_match
A_84_P20369	NM_115877	AT3G60140	1.05818	6.42873	14.1332	7.14138e-12	2.94112e-10	17.1248	Glycosyl hydrolase superfamily protein
A_84_P825374	NM_124470	AT5G50915	1.04999	9.12795	23.3039	5.68304e-16	8.33808e-14	26.7736	basic helix-loop-helix (bHLH) DNA-binding superfamily protein
A_84_P528334	NM_180832	AT5G50915	1.0495	9.84114	25.5241	9.73866e-17	1.87389e-14	28.5502	basic helix-loop-helix (bHLH) DNA-binding superfamily protein
A_84_P54840	NM_112814	AT3G19270	1.04307	8.46707	17.9514	8.3586e-14	6.47585e-12	21.6943	cytochrome P450, family 707, subfamily A, polypeptide 4
A_84_P761076	NM_001035788	AT3G55646	1.04202	8.99107	15.3838	1.50114e-12	7.72789e-11	18.7303	unknown protein; FUNCTIONS IN: molecular_function unknown; INVOLVED IN: biological_process unknown; LOCATED IN: chloroplast; BEST Arabidopsis thaliana protein match is: unknown protein (TAIR:AT2G39855.2); Has 35333 Blast hits to 34131 proteins in 2444 species: Archae - 798; Bacteria - 22429; Metazoa - 974; Fungi - 991; Plants - 531; Viruses - 0; Other Eukaryotes - 9610 (source: NCBI BLink).
A_84_P13039	NM_122350	AT5G24420	1.04071	11.4255	18.4917	4.76946e-14	4.10517e-12	22.2683	6-phosphogluconolactonase 5
A_84_P511862	NM_128814	AT2G32550	1.02572	8.32315	22.3098	1.31816e-15	1.7287e-13	25.9223	Cell differentiation, Rcd1-like protein
A_84_P11914	NM_117310	AT4G12400	1.02417	10.2	18.2523	6.10413e-14	5.00368e-12	22.016	stress-inducible protein, putative
A_84_P826922	NM_001084437	AT2G17280	1.02321	7.96358	17.4496	1.42661e-13	1.02415e-11	21.1467	Phosphoglycerate mutase family protein
A_84_P854824	TC396369	no_match	1.0201	8.14684	8.31551	6.36521e-08	8.81034e-07	7.7398	no_match
A_84_P813469	NM_001084426	AT2G15890	1.01992	11.4506	14.3541	5.3779e-12	2.30376e-10	17.417	maternal effect embryo arrest 14
A_84_P79165	NM_124591	AT5G52120	1.01526	8.70487	9.49028	7.54779e-09	1.34639e-07	9.93899	phloem protein 2-A14
A_84_P293174	NM_126271	AT2G02100	1.01507	12.7216	13.6383	1.36677e-11	5.25982e-10	16.4559	low-molecular-weight cysteine-rich 69
A_84_P181494	NM_148854	AT3G48280	1.0128	10.2701	23.8457	3.64361e-16	5.81862e-14	27.2224	cytochrome P450, family 71, subfamily A, polypeptide 25
A_84_P10521	NM_104788	AT1G61070	1.01267	8.59289	13.1132	2.77997e-11	9.63954e-10	15.7238	low-molecular-weight cysteine-rich 66
A_84_P168923	NM_103730	AT1G48330	1.00959	9.39393	16.2369	5.50432e-13	3.28788e-11	19.7614	unknown protein; BEST Arabidopsis thaliana protein match is: unknown protein (TAIR:AT3G17580.1); Has 40 Blast hits to 40 proteins in 11 species: Archae - 0; Bacteria - 0; Metazoa - 0; Fungi - 0; Plants - 40; Viruses - 0; Other Eukaryotes - 0 (source: NCBI BLink).
A_84_P827147	NM_104862	AT1G61800	1.00219	8.29355	14.4045	5.04358e-12	2.19662e-10	17.4831	glucose-6-phosphate/phosphate translocator 2
A_84_P18821	NM_125509	AT5G61160	-1.00163	7.27051	-12.7938	4.32995e-11	1.40589e-09	15.2668	anthocyanin 5-aromatic acyltransferase 1
A_84_P17571	NM_116916	AT4G08470	-1.00183	11.1282	-12.9824	3.32959e-11	1.13279e-09	15.5378	MAPK/ERK kinase kinase 3
A_84_P21275	NM_114953	AT3G50930	-1.00238	7.96575	-17.0111	2.30211e-13	1.54848e-11	20.6561	cytochrome BC1 synthesis
A_84_P17366	NM_100008	AT1G01250	-1.003	10.0195	-13.4397	1.783e-11	6.61232e-10	16.1818	Integrase-type DNA-binding superfamily protein
A_84_P544019	NM_116325	AT4G00970	-1.00441	9.73889	-20.9757	4.31257e-15	4.84464e-13	24.7192	cysteine-rich RLK (RECEPTOR-like protein kinase) 41
A_84_P803285	NM_100636	AT1G07630	-1.0061	9.60752	-22.4167	1.20212e-15	1.59434e-13	26.0157	pol-like 5
A_84_P11694	NM_111049	AT3G01830	-1.00643	6.91617	-12.5243	6.33655e-11	1.95982e-09	14.8739	Calcium-binding EF-hand family protein
A_84_P255630	NM_179733	AT2G25625	-1.0083	10.9765	-16.9182	2.55113e-13	1.68224e-11	20.5508	unknown protein; FUNCTIONS IN: molecular_function unknown; INVOLVED IN: biological_process unknown; LOCATED IN: chloroplast; EXPRESSED IN: 10 plant structures; EXPRESSED DURING: LP.06 six leaves visible, LP.04 four leaves visible, 4 anthesis, petal differentiation and expansion stage; Has 24 Blast hits to 24 proteins in 9 species: Archae - 0; Bacteria - 0; Metazoa - 0; Fungi - 0; Plants - 24; Vir…
A_84_P820040	NM_128213	AT2G26560	-1.00933	9.35856	-20.8509	4.83524e-15	5.30408e-13	24.6029	phospholipase A 2A
A_84_P156615	NM_117319	AT4G12490	-1.01042	7.07914	-11.6628	2.23773e-10	6.11534e-09	13.5716	Bifunctional inhibitor/lipid-transfer protein/seed storage 2S albumin superfamily protein
A_84_P820417	NM_117854	AT4G17490	-1.01271	7.63336	-19.1841	2.3733e-14	2.19675e-12	22.9815	ethylene responsive element binding factor 6
A_84_P818026	NM_118742	AT4G26090	-1.01527	9.62125	-19.9066	1.17328e-14	1.16707e-12	23.7003	NB-ARC domain-containing disease resistance protein
A_84_P310203	NM_126409	AT2G03590	-1.01586	8.60249	-17.1587	1.95733e-13	1.34122e-11	20.8225	ureide permease 1
A_84_P138279	NM_104622	AT1G58420	-1.01631	7.36572	-14.4341	4.85703e-12	2.14725e-10	17.5219	Uncharacterised conserved protein UCP031279
A_84_P14864	NM_119889	AT4G37260	-1.0164	11.4613	-23.1106	6.67552e-16	9.49745e-14	26.6109	myb domain protein 73
A_84_P16799	NM_101688	AT1G18300	-1.01719	9.74794	-11.65	2.28099e-10	6.20466e-09	13.5518	nudix hydrolase homolog 4
A_84_P72634	NM_119813	AT4G36500	-1.01798	13.8569	-16.0986	6.45663e-13	3.77038e-11	19.5975	unknown protein; FUNCTIONS IN: molecular_function unknown; INVOLVED IN: biological_process unknown; LOCATED IN: mitochondrion; EXPRESSED IN: 22 plant structures; EXPRESSED DURING: 13 growth stages; BEST Arabidopsis thaliana protein match is: unknown protein (TAIR:AT2G18210.1); Has 50 Blast hits to 50 proteins in 7 species: Archae - 0; Bacteria - 0; Metazoa - 0; Fungi - 0; Plants - 50; Viruses - 0…
A_84_P11674	NM_179797	AT2G28940	-1.01986	9.81641	-21.6807	2.286e-15	2.76618e-13	25.364	Protein kinase superfamily protein
A_84_P567134	NM_118904	AT4G27657	-1.02234	10.5222	-14.3769	5.22395e-12	2.25427e-10	17.4469	unknown protein; FUNCTIONS IN: molecular_function unknown; INVOLVED IN: biological_process unknown; LOCATED IN: endomembrane system; EXPRESSED IN: 15 plant structures; EXPRESSED DURING: 9 growth stages; BEST Arabidopsis thaliana protein match is: unknown protein (TAIR:AT5G54145.1); Has 30201 Blast hits to 17322 proteins in 780 species: Archae - 12; Bacteria - 1396; Metazoa - 17338; Fungi - 3422; …
A_84_P288524	NM_117255	AT4G11850	-1.02249	11.6656	-13.252	2.29915e-11	8.19362e-10	15.9197	phospholipase D gamma 1
A_84_P10905	NM_115623	AT3G57630	-1.02728	8.96658	-17.5682	1.25575e-13	9.20764e-12	21.2774	exostosin family protein
A_84_P611298	NM_147244	AT2G04515	-1.02735	6.25664	-23.68	4.16987e-16	6.52584e-14	27.0862	unknown protein; FUNCTIONS IN: molecular_function unknown; INVOLVED IN: biological_process unknown; LOCATED IN: endomembrane system; BEST Arabidopsis thaliana protein match is: unknown protein (TAIR:AT2G04495.1); Has 30201 Blast hits to 17322 proteins in 780 species: Archae - 12; Bacteria - 1396; Metazoa - 17338; Fungi - 3422; Plants - 5037; Viruses - 0; Other Eukaryotes - 2996 (source: NCBI BLin…
A_84_P10359	NM_121985	AT5G19800	-1.02984	8.54774	-11.4384	3.14458e-10	8.32232e-09	13.2204	hydroxyproline-rich glycoprotein family protein
A_84_P832821	NM_116743	AT4G05040	-1.03176	10.2536	-15.6231	1.12765e-12	6.02995e-11	19.0245	ankyrin repeat family protein
A_84_P135175	NM_124653	AT5G52750	-1.03187	7.00048	-14.0184	8.28806e-12	3.34875e-10	16.9714	Heavy metal transport/detoxification superfamily protein
A_84_P21339	NM_116423	AT4G01920	-1.03452	7.90945	-14.8634	2.83454e-12	1.35521e-10	18.0763	Cysteine/Histidine-rich C1 domain family protein
A_84_P135945	NM_112017	AT3G11840	-1.03619	8.66847	-18.1049	7.11627e-14	5.66761e-12	21.859	plant U-box 24
A_84_P803569	NM_179352	AT1G18020;AT1G17990	-1.0366	10.2458	-13.6147	1.41046e-11	5.37508e-10	16.4235	[AT1G18020, FMN-linked oxidoreductases superfamily protein];[AT1G17990, FMN-linked oxidoreductases superfamily protein]
A_84_P21946	NM_106012	AT1G73540	-1.03788	11.5254	-20.0421	1.03073e-14	1.03847e-12	23.8323	nudix hydrolase homolog 21
A_84_P18550	NM_118196	AT4G20780	-1.03942	8.60915	-8.81098	2.53535e-08	3.93894e-07	8.68883	calmodulin like 42
A_84_P217688	NM_106310	AT1G76600	-1.04327	9.71519	-13.5314	1.57643e-11	5.92109e-10	16.3088	unknown protein; FUNCTIONS IN: molecular_function unknown; INVOLVED IN: N-terminal protein myristoylation; LOCATED IN: nucleolus, nucleus; EXPRESSED IN: 24 plant structures; EXPRESSED DURING: 15 growth stages; BEST Arabidopsis thaliana protein match is: unknown protein (TAIR:AT1G21010.1); Has 220 Blast hits to 220 proteins in 14 species: Archae - 0; Bacteria - 0; Metazoa - 0; Fungi - 0; Plants - …
A_84_P140849	NM_103025	AT1G32920	-1.04329	12.506	-13.8323	1.05726e-11	4.18535e-10	16.7205	unknown protein; FUNCTIONS IN: molecular_function unknown; INVOLVED IN: response to wounding; LOCATED IN: endomembrane system; EXPRESSED IN: 23 plant structures; EXPRESSED DURING: 13 growth stages; BEST Arabidopsis thaliana protein match is: unknown protein (TAIR:AT1G32928.1); Has 42 Blast hits to 42 proteins in 8 species: Archae - 0; Bacteria - 0; Metazoa - 0; Fungi - 0; Plants - 42; Viruses - 0…
A_84_P186914	NM_111981	AT3G11480	-1.04502	6.62474	-19.3649	1.98535e-14	1.87173e-12	23.1637	S-adenosyl-L-methionine-dependent methyltransferases superfamily protein
A_84_P11156	NM_122518	AT5G26170	-1.0455	6.87056	-15.5676	1.20457e-12	6.39758e-11	18.9566	WRKY DNA-binding protein 50
A_84_P97916	NM_119124	AT4G29780	-1.04697	8.29275	-16.786	2.95555e-13	1.91662e-11	20.3998	unknown protein; BEST Arabidopsis thaliana protein match is: unknown protein (TAIR:AT5G12010.1); Has 945 Blast hits to 944 proteins in 87 species: Archae - 0; Bacteria - 0; Metazoa - 519; Fungi - 43; Plants - 365; Viruses - 0; Other Eukaryotes - 18 (source: NCBI BLink).
A_84_P13559	NM_103195	AT1G34750	-1.04807	9.42175	-12.2261	9.73019e-11	2.89134e-09	14.4313	Protein phosphatase 2C family protein
A_84_P528136	NM_118448	AT4G23190	-1.04822	7.92629	-20.0185	1.05418e-14	1.05756e-12	23.8094	cysteine-rich RLK (RECEPTOR-like protein kinase) 11
A_84_P23478	NM_123540	AT5G41750	-1.05077	8.24188	-22.3311	1.29407e-15	1.70664e-13	25.941	Disease resistance protein (TIR-NBS-LRR class) family
A_84_P13172	NM_126108	AT5G67080	-1.05119	6.52919	-12.8196	4.17636e-11	1.36356e-09	15.304	mitogen-activated protein kinase kinase kinase 19
A_84_P754199	DQ108876	AT1G67328	-1.05227	7.36831	-12.8916	3.77699e-11	1.25766e-09	15.4077	other RNA
A_84_P19135	NM_128424	AT2G28630	-1.05792	9.63168	-9.48627	7.60079e-09	1.35173e-07	9.93177	3-ketoacyl-CoA synthase 12
A_84_P90409	NM_202255	AT1G47490	-1.05937	12.5861	-2.03699	0.0551008	0.113365	-5.93044	RNA-binding protein 47C
A_84_P816321	NM_123774	AT5G44070	-1.0619	9.6007	-13.9352	9.23869e-12	3.70732e-10	16.8595	phytochelatin synthase 1 (PCS1)
A_84_P840641	NM_101622	AT1G17600	-1.06203	7.96245	-13.5701	1.49689e-11	5.65853e-10	16.3621	Disease resistance protein (TIR-NBS-LRR class) family
A_84_P192434	NM_119849	AT4G36850	-1.06425	8.68523	-17.2731	1.7275e-13	1.20694e-11	20.9505	PQ-loop repeat family protein / transmembrane family protein
A_84_P21493	NM_120332	AT5G02540	-1.06713	12.4502	-20.7709	5.20484e-15	5.5538e-13	24.528	NAD(P)-binding Rossmann-fold superfamily protein
A_84_P13252	NM_102292	AT1G24470	-1.06792	8.96384	-14.4702	4.63931e-12	2.05875e-10	17.5691	beta-ketoacyl reductase 2
A_84_P13462	NM_128918	AT2G33580	-1.07166	8.88661	-14.6838	3.54518e-12	1.63503e-10	17.8461	Protein kinase superfamily protein
A_84_P811797	NM_120238	AT5G01600	-1.07324	10.6321	-15.2114	1.84923e-12	9.31557e-11	18.5158	ferretin 1
A_84_P17043	NM_102261	AT1G24150	-1.07338	7.94033	-8.72871	2.94758e-08	4.50778e-07	8.53346	formin homologue 4
A_84_P51580	NM_105864	AT1G72060	-1.07707	8.07882	-10.3038	1.90229e-09	4.06705e-08	11.3618	serine-type endopeptidase inhibitors
A_84_P16823	NM_001197953	AT1G01060	-1.07807	8.82708	-18.195	6.47809e-14	5.2439e-12	21.9551	Homeodomain-like superfamily protein
A_84_P506839	NM_118427	AT4G22980	-1.07909	6.97777	-15.1717	1.9407e-12	9.73462e-11	18.4661	FUNCTIONS IN: molecular_function unknown; INVOLVED IN: biological_process unknown; LOCATED IN: chloroplast; EXPRESSED IN: 13 plant structures; EXPRESSED DURING: 9 growth stages; BEST Arabidopsis thaliana protein match is: Pyridoxal phosphate (PLP)-dependent transferases superfamily protein (TAIR:AT5G51920.1); Has 520 Blast hits to 468 proteins in 130 species: Archae - 5; Bacteria - 23; Metazoa - …
A_84_P812152	NM_118305	AT4G21850	-1.0801	7.48741	-15.0332	2.29886e-12	1.12663e-10	18.2919	methionine sulfoxide reductase B9
A_84_P132425	NM_202660	AT3G46110	-1.08266	8.39065	-18.9466	3.00732e-14	2.71527e-12	22.7397	Domain of unknown function (DUF966)
A_84_P853160	NM_112015	AT3G11820	-1.08335	10.025	-17.509	1.33819e-13	9.75591e-12	21.2123	syntaxin of plants 121
A_84_P18730	NM_123013	AT5G36220	-1.08565	10.3605	-23.5059	4.80959e-16	7.19141e-14	26.9422	cytochrome p450 81d1
A_84_P10528	NM_104059	AT1G51800	-1.08651	6.41364	-11.8782	1.62158e-10	4.59742e-09	13.9041	Leucine-rich repeat protein kinase family protein
A_84_P784166	NM_123902	AT5G45340	-1.08689	7.67203	-17.6168	1.19213e-13	8.85612e-12	21.3307	cytochrome P450, family 707, subfamily A, polypeptide 3
A_84_P832916	NM_130001	AT2G44380	-1.08994	7.0264	-14.5178	4.36809e-12	1.96063e-10	17.6311	Cysteine/Histidine-rich C1 domain family protein
A_84_P17326	NM_129404	AT2G38470	-1.09048	9.37743	-20.4746	6.85324e-15	7.21435e-13	24.248	WRKY DNA-binding protein 33
A_84_P15244	NM_106160	AT1G75030	-1.09066	8.32901	-11.6756	2.19484e-10	6.01915e-09	13.5916	thaumatin-like protein 3
A_84_P198514	A_84_P198514	AT3G43715	-1.09863	6.51516	-15.4012	1.47012e-12	7.63519e-11	18.7518	transposable element gene
A_84_P21194	NM_113225	AT3G23240	-1.10009	7.11138	-13.1223	2.74532e-11	9.56178e-10	15.7368	ethylene response factor 1
A_84_P838561	NP033841	no_match	-1.10472	7.26182	-1.9493	0.0654188	0.130067	-6.08329	no_match
A_84_P11046	NM_119606	AT4G34410	-1.10705	6.32671	-11.2979	3.90115e-10	1.01529e-08	12.9978	redox responsive transcription factor 1
A_84_P833075	NM_118452	AT4G23230	-1.10847	7.1903	-18.4454	5.00107e-14	4.2691e-12	22.2198	cysteine-rich RLK (RECEPTOR-like protein kinase) 15
A_84_P169053	NM_114442	AT3G45730	-1.11044	9.53687	-9.40476	8.76425e-09	1.54344e-07	9.78477	unknown protein; Has 3 Blast hits to 3 proteins in 1 species: Archae - 0; Bacteria - 0; Metazoa - 0; Fungi - 0; Plants - 3; Viruses - 0; Other Eukaryotes - 0 (source: NCBI BLink).
A_84_P23692	NM_100303	AT1G04220	-1.11262	7.49777	-14.2184	6.3987e-12	2.66329e-10	17.238	3-ketoacyl-CoA synthase 2
A_84_P19570	NM_120016	AT4G38550	-1.11567	11.3069	-12.0574	1.24472e-10	3.60808e-09	14.1771	Arabidopsis phospholipase-like protein (PEARLI 4) family
A_84_P762972	ES444444	AT4G14610	-1.11884	8.00668	-20.316	7.95202e-15	8.18745e-13	24.0966	pseudogene, disease resistance protein (CC-NBS-LRR class), putative, domain signature CC-NBS-LRR exists, suggestive of a disease resistance protein.; blastp match of 45% identity and 2.2e-162 P-value to GP|24461866|gb|AAN62353.1|AF506028_20|AF506028 NBS-LRR type disease resistance protein {Poncirus trifoliata}
A_84_P760477	BX823963	AT3G03855	-1.11956	7.92383	-15.4821	1.33409e-12	7.03768e-11	18.8516	pseudogene of disease resistance protein
A_84_P10510	NM_001124102	AT1G69720	-1.12015	7.90744	-21.0628	3.98315e-15	4.53905e-13	24.8	heme oxygenase 3
A_84_P21629	NM_124735	AT5G53550	-1.12133	10.7205	-25.7241	8.36784e-17	1.7027e-14	28.7024	YELLOW STRIPE like 3
A_84_P310313	NM_128177	AT2G26190	-1.12294	10.9036	-15.9114	8.02824e-13	4.48721e-11	19.3737	calmodulin-binding family protein
A_84_P19028	NM_106151	AT1G74930	-1.12354	8.07624	-18.2693	5.99755e-14	4.975e-12	22.034	Integrase-type DNA-binding superfamily protein
A_84_P15959	NM_124899	AT5G55170	-1.12626	8.20174	-19.6649	1.48123e-14	1.41926e-12	23.4626	small ubiquitin-like modifier 3
A_84_P715787	NM_001036055	AT1G32928	-1.12885	9.03476	-11.9931	1.3682e-10	3.94577e-09	14.0795	unknown protein; BEST Arabidopsis thaliana protein match is: unknown protein (TAIR:AT1G32920.1); Has 35333 Blast hits to 34131 proteins in 2444 species: Archae - 798; Bacteria - 22429; Metazoa - 974; Fungi - 991; Plants - 531; Viruses - 0; Other Eukaryotes - 9610 (source: NCBI BLink).
A_84_P21603	NM_124003	AT5G46330	-1.12937	9.78476	-17.4692	1.39685e-13	1.00586e-11	21.1683	Leucine-rich receptor-like protein kinase family protein
A_84_P281450	NM_101979	AT1G21270	-1.13796	10.2428	-14.0449	8.0072e-12	3.24084e-10	17.0069	wall-associated kinase 2
A_84_P210768	NM_121928	AT5G19230	-1.14242	9.53118	-17.8601	9.20352e-14	7.06054e-12	21.5957	Glycoprotein membrane precursor GPI-anchored
A_84_P13341	NM_106476	AT1G78270	-1.14555	9.88413	-26.5186	4.62921e-17	1.03496e-14	29.2955	UDP-glucosyl transferase 85A4
A_84_P22840	NM_105558	AT1G68840	-1.14594	10.3059	-13.7614	1.16084e-11	4.55699e-10	16.6242	related to ABI3/VP1 2
A_84_P14893	NM_120990	AT5G09530	-1.14654	7.24658	-11.8145	1.78264e-10	4.99373e-09	13.8063	hydroxyproline-rich glycoprotein family protein
A_84_P172261	NM_128448	AT2G28890	-1.1545	10.2366	-21.3552	3.05688e-15	3.58802e-13	25.0689	poltergeist like 4
A_84_P21874	NM_102538	AT1G27730	-1.15455	10.1336	-18.4907	4.77407e-14	4.10517e-12	22.2673	salt tolerance zinc finger
A_84_P10452	NM_100203	AT1G03210	-1.15567	9.91443	-19.6025	1.57378e-14	1.49573e-12	23.4008	Phenazine biosynthesis PhzC/PhzF protein
A_84_P12293	NM_001198033	AT1G11330	-1.15795	8.36824	-21.0995	3.85214e-15	4.43279e-13	24.834	S-locus lectin protein kinase family protein
A_84_P12638	NM_111720	AT3G08860	-1.15974	9.8057	-15.8386	8.74283e-13	4.84052e-11	19.2861	PYRIMIDINE 4
A_84_P22522	NM_123264	AT5G39020	-1.16053	9.05108	-18.9593	2.96923e-14	2.69122e-12	22.7527	Malectin/receptor-like protein kinase family protein
A_84_P14776	NM_118447	AT4G23180	-1.16421	12.2387	-15.5432	1.24014e-12	6.5716e-11	18.9267	cysteine-rich RLK (RECEPTOR-like protein kinase) 10
A_84_P14579	NM_113212	AT3G23110	-1.16507	8.03918	-16.4204	4.46244e-13	2.764e-11	19.9769	receptor like protein 37
A_84_P233559	NM_100908	AT1G10340	-1.16592	7.72015	-14.0912	7.54059e-12	3.0764e-10	17.0688	Ankyrin repeat family protein
A_84_P602187	NM_100437	AT1G05575	-1.17846	7.97185	-17.8716	9.09148e-14	6.99746e-12	21.6082	unknown protein; FUNCTIONS IN: molecular_function unknown; INVOLVED IN: anaerobic respiration; LOCATED IN: endomembrane system; EXPRESSED IN: 17 plant structures; EXPRESSED DURING: 9 growth stages; BEST Arabidopsis thaliana protein match is: unknown protein (TAIR:AT2G31945.1); Has 63 Blast hits to 63 proteins in 10 species: Archae - 0; Bacteria - 0; Metazoa - 0; Fungi - 0; Plants - 63; Viruses - …
A_84_P549947	NM_127378	AT2G18210	-1.18107	6.92065	-19.3968	1.92395e-14	1.82116e-12	23.1958	unknown protein; BEST Arabidopsis thaliana protein match is: unknown protein (TAIR:AT4G36500.1); Has 50 Blast hits to 50 proteins in 7 species: Archae - 0; Bacteria - 0; Metazoa - 0; Fungi - 0; Plants - 50; Viruses - 0; Other Eukaryotes - 0 (source: NCBI BLink).
A_84_P82539	NM_101356	AT1G14870	-1.18352	8.27612	-16.5916	3.6759e-13	2.31345e-11	20.176	PLANT CADMIUM RESISTANCE 2
A_84_P21578	NM_123329	AT5G39670	-1.18359	7.57496	-14.4266	4.90327e-12	2.15955e-10	17.5121	Calcium-binding EF-hand family protein
A_84_P753680	NM_001084124	AT1G24147	-1.19271	12.6782	-26.6751	4.12779e-17	9.48169e-15	29.4102	unknown protein; FUNCTIONS IN: molecular_function unknown; INVOLVED IN: biological_process unknown; LOCATED IN: endomembrane system; BEST Arabidopsis thaliana protein match is: unknown protein (TAIR:AT1G24148.1); Has 4 Blast hits to 4 proteins in 2 species: Archae - 0; Bacteria - 0; Metazoa - 0; Fungi - 0; Plants - 4; Viruses - 0; Other Eukaryotes - 0 (source: NCBI BLink).
A_84_P54170	NM_115605	AT3G57450	-1.19349	10.7177	-10.187	2.30772e-09	4.81117e-08	11.1623	unknown protein; Has 65 Blast hits to 65 proteins in 11 species: Archae - 0; Bacteria - 0; Metazoa - 0; Fungi - 0; Plants - 65; Viruses - 0; Other Eukaryotes - 0 (source: NCBI BLink).
A_84_P812454	NM_001197964	AT1G02930	-1.19716	10.3755	-22.5964	1.03058e-15	1.39843e-13	26.1716	glutathione S-transferase 6
A_84_P16994	NM_127652	AT2G20835	-1.19797	9.51324	-13.3019	2.14826e-11	7.73473e-10	15.9897	unknown protein; BEST Arabidopsis thaliana protein match is: unknown protein (TAIR:AT3G15534.1); Has 66 Blast hits to 66 proteins in 12 species: Archae - 0; Bacteria - 0; Metazoa - 0; Fungi - 0; Plants - 66; Viruses - 0; Other Eukaryotes - 0 (source: NCBI BLink).
A_84_P256260	NM_129684	AT2G41190	-1.19816	10.7793	-16.6381	3.48832e-13	2.2013e-11	20.2297	Transmembrane amino acid transporter family protein
A_84_P12301	NM_102827	AT1G30900	-1.2014	7.70114	-19.2333	2.26031e-14	2.11575e-12	23.0313	VACUOLAR SORTING RECEPTOR 6
A_84_P10696	AY099820	AT2G24160	-1.20239	8.69825	-15.4192	1.43859e-12	7.48798e-11	18.7741	pseudogene, leucine rich repeat protein family, contains leucine rich-repeat domains Pfam:PF00560, INTERPRO:IPR001611; contains some similarity to Cf-4 (Lycopersicon hirsutum) gi|2808683|emb|CAA05268; blastp match of 37% identity and 8.4e-98 P-value to GP|2808683|emb|CAA05268.1||AJ002235 Cf-4 {Lycopersicon hirsutum}
A_84_P65264	NM_148726	AT3G15356	-1.20307	8.85371	-13.4341	1.79653e-11	6.65199e-10	16.174	Legume lectin family protein
A_84_P769417	NM_001125881	AT5G41761	-1.20814	8.65642	-16.1876	5.82588e-13	3.43625e-11	19.7031	unknown protein; FUNCTIONS IN: molecular_function unknown; INVOLVED IN: biological_process unknown; LOCATED IN: cellular_component unknown; BEST Arabidopsis thaliana protein match is: unknown protein (TAIR:AT3G55570.1); Has 30201 Blast hits to 17322 proteins in 780 species: Archae - 12; Bacteria - 1396; Metazoa - 17338; Fungi - 3422; Plants - 5037; Viruses - 0; Other Eukaryotes - 2996 (source: NC…
A_84_P16270	NM_001198202	AT1G33612	-1.21281	6.35894	-23.0118	7.25124e-16	1.0193e-13	26.5273	Leucine-rich repeat (LRR) family protein
A_84_P11225	NM_124659	AT5G52810	-1.21305	10.8357	-25.3811	1.08624e-16	2.03997e-14	28.4406	NAD(P)-binding Rossmann-fold superfamily protein
A_84_P763252	NM_148366	AT4G21370;AT4G21366	-1.21838	9.26303	-16.1351	6.18958e-13	3.63251e-11	19.6409	[AT4G21370, S-locus protein kinase, putative];[AT4G21366, Protein kinase superfamily protein]
A_84_P207518	NM_001036716	AT4G36090	-1.22148	10.652	-26.7919	3.791e-17	8.89937e-15	29.4953	oxidoreductase, 2OG-Fe(II) oxygenase family protein
A_84_P16668	NM_118449	AT4G23200	-1.22225	8.83479	-22.4733	1.14508e-15	1.528e-13	26.0649	cysteine-rich RLK (RECEPTOR-like protein kinase) 12
A_84_P788437	NM_103219	AT1G35210	-1.22829	7.34426	-20.924	4.52158e-15	5.03053e-13	24.6711	unknown protein; FUNCTIONS IN: molecular_function unknown; INVOLVED IN: biological_process unknown; LOCATED IN: chloroplast; EXPRESSED IN: 14 plant structures; EXPRESSED DURING: 9 growth stages; CONTAINS InterPro DOMAIN/s: Protein of unknown function DUF740 (InterPro:IPR008004); BEST Arabidopsis thaliana protein match is: unknown protein (TAIR:AT1G22470.1); Has 83 Blast hits to 83 proteins in 12 …
A_84_P16437	NM_111822	AT3G09870	-1.23316	7.95258	-14.3848	5.17151e-12	2.23988e-10	17.4573	SAUR-like auxin-responsive protein family
A_84_P17189	NM_102367	AT1G25560	-1.23554	11.4552	-17.2992	1.67903e-13	1.18364e-11	20.9797	AP2/B3 transcription factor family protein
A_84_P137009	NM_123809	AT5G44420	-1.23564	7.67264	-15.4271	1.42503e-12	7.43393e-11	18.7838	plant defensin 1.2
A_84_P13839	TC363856	no_match	-1.23821	8.87878	-14.7263	3.3616e-12	1.56886e-10	17.9008	no_match
A_84_P110392	NM_124927	AT5G55450	-1.24011	6.44157	-21.8179	2.02483e-15	2.50173e-13	25.4871	Bifunctional inhibitor/lipid-transfer protein/seed storage 2S albumin superfamily protein
A_84_P750646	NM_104684	AT1G59920;AT1G59930	-1.24247	8.45828	-22.6644	9.72551e-16	1.33512e-13	26.2302	[AT1G59920, MADS-box family protein];[AT1G59930, MADS-box family protein]
A_84_P11679	NM_001124901	AT2G23680	-1.24252	8.51879	-18.5626	4.43541e-14	3.85634e-12	22.3426	Cold acclimation protein WCOR413 family
A_84_P834825	NM_001203868	AT4G22305	-1.24712	10.9666	-19.9402	1.13609e-14	1.13488e-12	23.7331	alpha/beta-Hydrolases superfamily protein
A_84_P539348	NM_128133	AT2G25735	-1.24872	7.34491	-13.8468	1.03727e-11	4.12014e-10	16.7402	unknown protein; Has 31 Blast hits to 31 proteins in 9 species: Archae - 0; Bacteria - 0; Metazoa - 0; Fungi - 0; Plants - 31; Viruses - 0; Other Eukaryotes - 0 (source: NCBI BLink).
A_84_P750651	NM_104685	AT1G59920;AT1G59930	-1.24912	8.59806	-25.3032	1.15304e-16	2.09827e-14	28.3806	[AT1G59920, MADS-box family protein];[AT1G59930, MADS-box family protein]
A_84_P222669	NM_106344	AT1G76930	-1.24914	9.377	-15.3378	1.5867e-12	8.11501e-11	18.6733	extensin 4
A_84_P13295	NM_102112	AT1G22650	-1.24968	10.1243	-28.8089	9.19015e-18	2.95533e-15	30.9071	Plant neutral invertase family protein
A_84_P15931	NM_124094	AT5G47230	-1.25309	8.71652	-16.9232	2.53703e-13	1.67766e-11	20.5564	ethylene responsive element binding factor 5
A_84_P11641	NM_129327	AT2G37710	-1.25622	12.4337	-25.0593	1.39171e-16	2.49392e-14	28.1916	receptor lectin kinase
A_84_P23977	NM_111735	AT3G09010	-1.25664	7.88059	-20.8352	4.90537e-15	5.35598e-13	24.5882	Protein kinase superfamily protein
A_84_P551238	NM_120628	AT5G05460	-1.25798	8.34805	-22.1078	1.5705e-15	2.03687e-13	25.7448	Glycosyl hydrolase family 85
A_84_P289964	NM_101759	AT1G19020	-1.25847	8.84076	-12.956	3.45364e-11	1.16582e-09	15.5	unknown protein; BEST Arabidopsis thaliana protein match is: unknown protein (TAIR:AT3G48180.1); Has 88 Blast hits to 88 proteins in 15 species: Archae - 0; Bacteria - 0; Metazoa - 0; Fungi - 0; Plants - 88; Viruses - 0; Other Eukaryotes - 0 (source: NCBI BLink).
A_84_P22607	NM_125553	AT5G61600	-1.26375	8.3999	-20.9755	4.31322e-15	4.84464e-13	24.7191	ethylene response factor 104
A_84_P137619	NM_124829	AT5G54490	-1.27091	10.2335	-17.4351	1.44919e-13	1.03718e-11	21.1306	pinoid-binding protein 1
A_84_P10706	NM_129674	AT2G41090	-1.27427	15.2505	-21.8412	1.98361e-15	2.46377e-13	25.508	Calcium-binding EF-hand family protein
A_84_P17794	NM_123323	AT5G39610	-1.27636	9.72006	-21.05	4.02972e-15	4.56993e-13	24.7882	NAC domain containing protein 6
A_84_P17607	NM_118258	AT4G21380	-1.2802	8.88374	-23.5222	4.74555e-16	7.18721e-14	26.9557	receptor kinase 3
A_84_P23287	NM_118379	AT4G22530	-1.28104	9.14795	-17.3114	1.65691e-13	1.17156e-11	20.9933	S-adenosyl-L-methionine-dependent methyltransferases superfamily protein
A_84_P712672	BX824487	no_match	-1.28321	6.4591	-23.171	6.34749e-16	9.18964e-14	26.6618	no_match
A_84_P23248	NM_179207	AT4G08850	-1.29004	10.5381	-19.0046	2.83783e-14	2.59214e-12	22.799	Leucine-rich repeat receptor-like protein kinase family protein
A_84_P12178	NM_104490	AT1G56120	-1.2918	8.01751	-19.6704	1.47335e-14	1.41926e-12	23.4681	Leucine-rich repeat transmembrane protein kinase
A_84_P60380	NM_119459	AT4G33050	-1.29496	9.47088	-29.137	7.36394e-18	2.49874e-15	31.1269	calmodulin-binding family protein
A_84_P271800	NM_118446	AT4G23170	-1.2955	11.8171	-16.2332	5.5281e-13	3.29371e-11	19.757	receptor-like protein kinase-related family protein
A_84_P17447	NM_001202952	AT3G13790	-1.30434	7.45036	-23.1615	6.398e-16	9.18964e-14	26.6538	Glycosyl hydrolases family 32 protein
A_84_P789543	NM_125159	AT5G57760	-1.30473	11.1764	-14.612	3.87938e-12	1.77521e-10	17.7533	unknown protein; Has 5 Blast hits to 5 proteins in 2 species: Archae - 0; Bacteria - 0; Metazoa - 0; Fungi - 0; Plants - 5; Viruses - 0; Other Eukaryotes - 0 (source: NCBI BLink).
A_84_P18500	NM_116400	AT4G01700	-1.30503	10.2248	-17.4799	1.3808e-13	1.00193e-11	21.1801	Chitinase family protein
A_84_P853930	NM_114908	AT3G50480	-1.3066	11.1707	-27.4853	2.30328e-17	6.14427e-15	29.9928	homolog of RPW8 4
A_84_P815273	NM_118512	AT4G23810	-1.30817	7.55804	-27.187	2.84973e-17	7.1067e-15	29.7804	WRKY family transcription factor
A_84_P15144	NM_105401	AT1G67330	-1.31246	10.0046	-13.9352	9.2382e-12	3.70732e-10	16.8596	Protein of unknown function (DUF579)
A_84_P266040	NM_116475	AT4G02420	-1.31531	9.67645	-13.046	3.04952e-11	1.04813e-09	15.6284	Concanavalin A-like lectin protein kinase family protein
A_84_P69204	NM_101965	AT1G21110	-1.31595	6.93444	-16.2415	5.47533e-13	3.27891e-11	19.7669	O-methyltransferase family protein
A_84_P763105	NM_116955	AT4G08850	-1.31626	9.76549	-14.693	3.50429e-12	1.62255e-10	17.858	Leucine-rich repeat receptor-like protein kinase family protein
A_84_P23040	NM_111721	AT3G08870	-1.31729	9.83301	-24.2986	2.53082e-16	4.24364e-14	27.5898	Concanavalin A-like lectin protein kinase family protein
A_84_P533868	NM_103793	AT1G49000	-1.31877	7.94697	-19.7817	1.32302e-14	1.2982e-12	23.5778	unknown protein; FUNCTIONS IN: molecular_function unknown; INVOLVED IN: biological_process unknown; LOCATED IN: chloroplast; EXPRESSED IN: stem; BEST Arabidopsis thaliana protein match is: unknown protein (TAIR:AT3G18560.1); Has 105 Blast hits to 105 proteins in 13 species: Archae - 0; Bacteria - 0; Metazoa - 0; Fungi - 0; Plants - 105; Viruses - 0; Other Eukaryotes - 0 (source: NCBI BLink).
A_84_P22211	NM_114731	AT3G48720	-1.32044	13.091	-21.1812	3.57671e-15	4.13612e-13	24.9094	HXXXD-type acyl-transferase family protein
A_84_P21341	NM_116466	AT4G02330	-1.32354	9.45747	-14.0838	7.61337e-12	3.09747e-10	17.0589	Plant invertase/pectin methylesterase inhibitor superfamily
A_84_P868011	NM_116471	no_match	-1.32784	9.01136	-13.8985	9.69344e-12	3.86339e-10	16.81	no_match
A_84_P93079	NM_106180	AT1G75240	-1.33452	9.09762	-2.20408	0.0393957	0.0862538	-5.62724	homeobox protein 33
A_84_P11480	NM_104226	AT1G53480	-1.33769	6.83968	-17.7595	1.02383e-13	7.75302e-12	21.4866	mto 1 responding down 1
A_84_P762010	NM_001125261	AT3G28899	-1.34273	6.83075	-23.4566	5.00906e-16	7.39545e-14	26.9011	unknown protein; Has 30201 Blast hits to 17322 proteins in 780 species: Archae - 12; Bacteria - 1396; Metazoa - 17338; Fungi - 3422; Plants - 5037; Viruses - 0; Other Eukaryotes - 2996 (source: NCBI BLink).
A_84_P50790	NM_113160	AT3G22620	-1.34383	7.12948	-16.0333	6.9648e-13	3.99752e-11	19.5197	Bifunctional inhibitor/lipid-transfer protein/seed storage 2S albumin superfamily protein
A_84_P23233	NM_001084877	AT4G02380	-1.34827	10.0944	-14.5104	4.40936e-12	1.97161e-10	17.6215	senescence-associated gene 21
A_84_P220458	NM_118492	AT4G23610	-1.36187	7.5098	-20.7889	5.11888e-15	5.51219e-13	24.5449	Late embryogenesis abundant (LEA) hydroxyproline-rich glycoprotein family
A_84_P15741	NM_118862	AT4G27280	-1.37414	11.5653	-26.6512	4.20062e-17	9.48169e-15	29.3927	Calcium-binding EF-hand family protein
A_84_P22489	NM_122130	AT5G22250	-1.37859	10.6667	-23.1573	6.42003e-16	9.18964e-14	26.6504	Polynucleotidyl transferase, ribonuclease H-like superfamily protein
A_84_P18859	NM_122746	AT5G28630	-1.3799	9.31546	-14.9324	2.60269e-12	1.25458e-10	18.1642	glycine-rich protein
A_84_P21212	NM_112525	AT3G16530	-1.38118	9.82979	-15.7616	9.57112e-13	5.23735e-11	19.193	Legume lectin family protein
A_84_P573874	NM_106445	AT1G77960	-1.39384	8.65415	-27.4084	2.43271e-17	6.34532e-15	29.9383	unknown protein; BEST Arabidopsis thaliana protein match is: unknown protein (TAIR:AT1G28630.4); Has 13187 Blast hits to 6837 proteins in 407 species: Archae - 0; Bacteria - 447; Metazoa - 4509; Fungi - 1333; Plants - 399; Viruses - 45; Other Eukaryotes - 6454 (source: NCBI BLink).
A_84_P787864	NM_114723	AT3G48640	-1.39714	6.99605	-28.6686	1.01108e-17	3.08247e-15	30.8123	unknown protein; FUNCTIONS IN: molecular_function unknown; INVOLVED IN: biological_process unknown; LOCATED IN: endomembrane system; EXPRESSED IN: 10 plant structures; EXPRESSED DURING: 10 growth stages; CONTAINS InterPro DOMAIN/s: Protein of unknown function DUF677 (InterPro:IPR007749); BEST Arabidopsis thaliana protein match is: Protein of unknown function (DUF677) (TAIR:AT5G66670.2); Has 42 Bl…
A_84_P592168	NM_120612	AT5G05300	-1.40583	6.74405	-18.5925	4.30217e-14	3.7544e-12	22.3738	unknown protein; FUNCTIONS IN: molecular_function unknown; INVOLVED IN: biological_process unknown; LOCATED IN: endomembrane system; EXPRESSED IN: 10 plant structures; EXPRESSED DURING: 8 growth stages; Has 1807 Blast hits to 1807 proteins in 277 species: Archae - 0; Bacteria - 0; Metazoa - 736; Fungi - 347; Plants - 385; Viruses - 0; Other Eukaryotes - 339 (source: NCBI BLink).
A_84_P17672	NM_119782	AT4G36150	-1.40665	9.36624	-17.686	1.1071e-13	8.30324e-12	21.4065	Disease resistance protein (TIR-NBS-LRR class) family
A_84_P23239	NM_116660	AT4G04220	-1.41061	8.32546	-23.9347	3.39011e-16	5.50848e-14	27.2951	receptor like protein 46
A_84_P814230	NM_127816	AT2G22500	-1.41063	9.58871	-24.0557	3.07467e-16	5.08295e-14	27.3936	uncoupling protein 5
A_84_P279580	NM_114940	AT3G50800	-1.41328	9.08517	-14.832	2.94714e-12	1.40049e-10	18.0362	unknown protein; FUNCTIONS IN: molecular_function unknown; INVOLVED IN: N-terminal protein myristoylation; LOCATED IN: cellular_component unknown; BEST Arabidopsis thaliana protein match is: unknown protein (TAIR:AT5G66580.1); Has 249 Blast hits to 249 proteins in 14 species: Archae - 0; Bacteria - 0; Metazoa - 0; Fungi - 0; Plants - 249; Viruses - 0; Other Eukaryotes - 0 (source: NCBI BLink).
A_84_P857309	A_84_P857309	no_match	-1.42734	11.9487	-18.7148	3.7992e-14	3.36552e-12	22.5009	no_match
A_84_P827321	NM_117259	AT4G11890	-1.43421	7.15528	-28.7516	9.55514e-18	3.03117e-15	30.8684	Protein kinase superfamily protein
A_84_P13393	NM_105280	AT1G66090	-1.43822	8.91655	-28.1681	1.42648e-17	4.13897e-15	30.4701	Disease resistance protein (TIR-NBS class)
A_84_P562774	NM_121272	AT5G12340	-1.4445	6.62653	-9.05346	1.63436e-08	2.65881e-07	9.14175	unknown protein; BEST Arabidopsis thaliana protein match is: unknown protein (TAIR:AT1G28190.1); Has 30201 Blast hits to 17322 proteins in 780 species: Archae - 12; Bacteria - 1396; Metazoa - 17338; Fungi - 3422; Plants - 5037; Viruses - 0; Other Eukaryotes - 2996 (source: NCBI BLink).
A_84_P504929	NM_113821	AT3G29000	-1.44529	7.88674	-16.1483	6.09593e-13	3.58651e-11	19.6566	Calcium-binding EF-hand family protein
A_84_P250315	NM_179648	AT2G18660	-1.44968	7.48486	-17.8356	9.44476e-14	7.22201e-12	21.5692	plant natriuretic peptide A
A_84_P23314	NM_118991	AT4G28490	-1.46528	10.464	-14.4244	4.91701e-12	2.16155e-10	17.5092	Leucine-rich receptor-like protein kinase family protein
A_84_P602094	NM_124853	AT5G54720	-1.47262	7.66617	-17.1549	1.96541e-13	1.34122e-11	20.8183	Ankyrin repeat family protein
A_84_P20809	NM_102232	AT1G23840	-1.47351	8.93659	-17.8729	9.07907e-14	6.99746e-12	21.6096	unknown protein; LOCATED IN: endomembrane system; EXPRESSED IN: 18 plant structures; EXPRESSED DURING: 12 growth stages; BEST Arabidopsis thaliana protein match is: unknown protein (TAIR:AT1G23850.1); Has 53 Blast hits to 48 proteins in 5 species: Archae - 0; Bacteria - 0; Metazoa - 0; Fungi - 0; Plants - 53; Viruses - 0; Other Eukaryotes - 0 (source: NCBI BLink).
A_84_P17627	NM_179115	AT4G26070	-1.48497	11.2586	-28.693	9.9439e-18	3.08247e-15	30.8288	MAP kinase/ ERK kinase 1
A_84_P16913	NM_125136	AT5G57550	-1.48703	8.44033	-23.7387	3.97484e-16	6.26237e-14	27.1346	xyloglucan endotransglucosylase/hydrolase 25
A_84_P598642	NM_100587	AT1G07135	-1.49266	11.0663	-24.6306	1.94531e-16	3.40792e-14	27.8548	glycine-rich protein
A_84_P19766	NM_125488	AT5G60950	-1.5034	8.33662	-25.7168	8.41376e-17	1.7027e-14	28.6969	COBRA-like protein 5 precursor
A_84_P21462	NM_001085043	AT4G38560	-1.50613	7.59664	-22.5355	1.0857e-15	1.46476e-13	26.1188	Arabidopsis phospholipase-like protein (PEARLI 4) family
A_84_P15864	NM_121852	AT5G18470	-1.50699	7.47917	-31.767	1.3534e-18	5.69019e-16	32.7986	Curculin-like (mannose-binding) lectin family protein
A_84_P108542	NM_129683	AT2G41180	-1.50915	8.12041	-19.2325	2.26221e-14	2.11575e-12	23.0305	VQ motif-containing protein
A_84_P18180	NM_128746	AT2G31880	-1.51028	12.9205	-24.2731	2.58287e-16	4.3002e-14	27.5693	Leucine-rich repeat protein kinase family protein
A_84_P11714	NM_111292	AT3G04210	-1.51366	13.4191	-26.9297	3.43016e-17	8.38781e-15	29.5952	Disease resistance protein (TIR-NBS class)
A_84_P249495	NM_124654	AT5G52760	-1.51733	7.59571	-26.3504	5.23994e-17	1.13896e-14	29.1715	Copper transport protein family
A_84_P10023	NM_101604	AT1G17430	-1.52027	9.50644	-28.6033	1.05717e-17	3.18166e-15	30.768	alpha/beta-Hydrolases superfamily protein
A_84_P12558	NM_129047	AT2G34940	-1.52541	7.52276	-28.0722	1.52475e-17	4.36505e-15	30.4038	VACUOLAR SORTING RECEPTOR 5
A_84_P206488	NM_103221	AT1G35230	-1.5264	6.93929	-20.4027	7.33013e-15	7.64776e-13	24.1795	arabinogalactan protein 5
A_84_P19944	NM_105949	AT1G72910	-1.53091	11.3579	-16.0794	6.60206e-13	3.82675e-11	19.5747	Toll-Interleukin-Resistance (TIR) domain-containing protein
A_84_P54250	NM_101851	AT1G19960	-1.53371	15.3694	-24.9473	1.51819e-16	2.69996e-14	28.1041	BEST Arabidopsis thaliana protein match is: transmembrane receptors (TAIR:AT2G32140.1); Has 41 Blast hits to 41 proteins in 17 species: Archae - 0; Bacteria - 2; Metazoa - 23; Fungi - 0; Plants - 11; Viruses - 0; Other Eukaryotes - 5 (source: NCBI BLink).
A_84_P19758	NM_125322	AT5G59310	-1.53929	9.27917	-17.1715	1.9301e-13	1.33655e-11	20.8369	lipid transfer protein 4
A_84_P13391	NM_103165	AT1G34420	-1.54029	7.86574	-23.7661	3.88716e-16	6.16561e-14	27.1571	leucine-rich repeat transmembrane protein kinase family protein
A_84_P19220	NM_129479	AT2G39210	-1.54093	10.8709	-30.7616	2.54396e-18	1.01219e-15	32.1777	Major facilitator superfamily protein
A_84_P579612	NM_118902	AT4G27652	-1.54971	10.0356	-20.3719	7.545e-15	7.83711e-13	24.1501	unknown protein; BEST Arabidopsis thaliana protein match is: unknown protein (TAIR:AT4G27657.1); Has 30201 Blast hits to 17322 proteins in 780 species: Archae - 12; Bacteria - 1396; Metazoa - 17338; Fungi - 3422; Plants - 5037; Viruses - 0; Other Eukaryotes - 2996 (source: NCBI BLink).
A_84_P828366	NM_103084	AT1G33610	-1.55506	9.8773	-29.6804	5.12897e-18	1.88048e-15	31.4852	Leucine-rich repeat (LRR) family protein
A_84_P799279	NM_113121	AT3G22231	-1.56468	15.9795	-35.148	1.85126e-19	1.17455e-16	34.7388	pathogen and circadian controlled 1
A_84_P573393	NM_118903	AT4G27654	-1.57062	7.71457	-22.0994	1.582e-15	2.04052e-13	25.7374	unknown protein; FUNCTIONS IN: molecular_function unknown; INVOLVED IN: biological_process unknown; LOCATED IN: endomembrane system; EXPRESSED IN: 17 plant structures; EXPRESSED DURING: 9 growth stages; Has 30201 Blast hits to 17322 proteins in 780 species: Archae - 12; Bacteria - 1396; Metazoa - 17338; Fungi - 3422; Plants - 5037; Viruses - 0; Other Eukaryotes - 2996 (source: NCBI BLink).
A_84_P786760	NM_106732	AT1G80840	-1.57625	8.21241	-21.8565	1.95704e-15	2.45676e-13	25.5216	WRKY DNA-binding protein 40
A_84_P18566	NM_118590	AT4G24570	-1.5941	10.2968	-40.3915	1.1896e-20	1.21417e-17	37.3668	dicarboxylate carrier 2
A_84_P860726	R65132	AT3G22231	-1.60419	15.959	-38.2816	3.43435e-20	2.87934e-17	36.3592	pathogen and circadian controlled 1
A_84_P230129	NM_111783	AT3G09490	-1.61763	9.48683	-26.1963	5.87388e-17	1.25354e-14	29.0571	Tetratricopeptide repeat (TPR)-like superfamily protein
A_84_P18315	NM_111829	AT3G09940	-1.61888	6.46471	-18.209	6.38442e-14	5.20396e-12	21.97	monodehydroascorbate reductase
A_84_P23975	NM_110973	AT3G01080	-1.62059	6.98028	-31.7623	1.3574e-18	5.69019e-16	32.7957	WRKY DNA-binding protein 58
A_84_P23237	NM_116583	AT4G03450	-1.62066	8.00539	-32.2821	9.86843e-19	4.63323e-16	33.1084	Ankyrin repeat family protein
A_84_P19698	NM_123648	AT5G42830	-1.63707	7.36216	-25.679	8.65824e-17	1.72248e-14	28.6682	HXXXD-type acyl-transferase family protein
A_84_P50100	NM_115382	AT3G55240	-1.66057	13.2978	-25.6806	8.64785e-17	1.72248e-14	28.6694	Plant protein 1589 of unknown function
A_84_P12886	NM_179094	AT4G23130	-1.66221	9.30542	-23.8702	3.57183e-16	5.74307e-14	27.2425	cysteine-rich RLK (RECEPTOR-like protein kinase) 5
A_84_P825802	NM_122434	AT5G25250	-1.66517	9.16506	-34.1758	3.21634e-19	1.84155e-16	34.2028	SPFH/Band 7/PHB domain-containing membrane-associated protein family
A_84_P611334	NM_127853	AT2G22880	-1.67755	7.69042	-22.1763	1.47971e-15	1.92979e-13	25.8051	VQ motif-containing protein
A_84_P17522	NM_115630	AT3G57700	-1.68852	8.05064	-26.8036	3.75883e-17	8.89937e-15	29.5038	Protein kinase superfamily protein
A_84_P217818	NM_123850	AT5G44820	-1.69327	9.29678	-19.7176	1.40747e-14	1.3653e-12	23.5147	Nucleotide-diphospho-sugar transferase family protein
A_84_P204298	NM_101243	AT1G13750	-1.69997	10.1042	-35.1794	1.81895e-19	1.17455e-16	34.7559	Purple acid phosphatases superfamily protein
A_84_P156125	NM_115983	AT3G61190	-1.70159	7.55976	-16.8567	2.73152e-13	1.77625e-11	20.4807	BON association protein 1
A_84_P760741	NM_111938	AT3G11010	-1.7069	9.90236	-27.3084	2.61258e-17	6.66635e-15	29.8671	receptor like protein 34
A_84_P17343	NM_130048	AT2G44840	-1.70872	7.59252	-14.9981	2.40028e-12	1.16659e-10	18.2475	ethylene-responsive element binding factor 13
A_84_P12851	NM_117118	AT4G10500	-1.71599	7.26379	-23.6085	4.42134e-16	6.87357e-14	27.0271	2-oxoglutarate (2OG) and Fe(II)-dependent oxygenase superfamily protein
A_84_P15467	NM_110995	AT3G01290	-1.71702	9.03699	-25.3375	1.12312e-16	2.08544e-14	28.407	SPFH/Band 7/PHB domain-containing membrane-associated protein family
A_84_P751611	NM_100635	AT1G07620	-1.71927	7.91509	-28.1664	1.42814e-17	4.13897e-15	30.4689	GTP-binding protein Obg/CgtA
A_84_P24042	NM_113528	AT3G26210	-1.72362	9.08379	-18.4193	5.13733e-14	4.33809e-12	22.1923	cytochrome P450, family 71, subfamily B, polypeptide 23
A_84_P17463	NM_114294	AT3G44260	-1.72457	9.16766	-13.9234	9.38212e-12	3.75845e-10	16.8436	Polynucleotidyl transferase, ribonuclease H-like superfamily protein
A_84_P186924	NM_105252	AT1G65790	-1.74036	9.55057	-25.1094	1.33882e-16	2.4176e-14	28.2305	receptor kinase 1
A_84_P21864	NM_106040	AT1G73805	-1.74172	7.6748	-26.4826	4.75345e-17	1.05271e-14	29.269	Calmodulin binding protein-like
A_84_P515865	NM_180545	AT5G26690	-1.74865	7.85293	-21.4465	2.81643e-15	3.33917e-13	25.1522	Heavy metal transport/detoxification superfamily protein
A_84_P16903	NM_124842	AT5G54610	-1.75392	11.5399	-36.638	8.16591e-20	5.80893e-17	35.5289	ankyrin
A_84_P544532	NM_179493	AT1G58225	-1.75813	7.1622	-18.9253	3.07228e-14	2.76329e-12	22.7179	unknown protein; FUNCTIONS IN: molecular_function unknown; INVOLVED IN: biological_process unknown; LOCATED IN: endomembrane system; Has 4 Blast hits to 4 proteins in 2 species: Archae - 0; Bacteria - 0; Metazoa - 0; Fungi - 0; Plants - 4; Viruses - 0; Other Eukaryotes - 0 (source: NCBI BLink).
A_84_P125601	NM_113122	AT3G22240	-1.77286	16.2459	-20.5443	6.42155e-15	6.79035e-13	24.3142	unknown protein; BEST Arabidopsis thaliana protein match is: unknown protein (TAIR:AT3G22235.2); Has 177 Blast hits to 177 proteins in 14 species: Archae - 0; Bacteria - 0; Metazoa - 0; Fungi - 0; Plants - 177; Viruses - 0; Other Eukaryotes - 0 (source: NCBI BLink).
A_84_P15120	NM_103106	AT1G33840	-1.77822	7.18813	-29.6576	5.20687e-18	1.88048e-15	31.4702	Protein of unknown function (DUF567)
A_84_P290004	NM_179087	AT4G21850	-1.78793	9.14631	-21.0907	3.8831e-15	4.44662e-13	24.8259	methionine sulfoxide reductase B9
A_84_P10209	NM_122494	AT5G25930	-1.79504	8.25308	-24.6059	1.98362e-16	3.42393e-14	27.8351	Protein kinase family protein with leucine-rich repeat domain
A_84_P606215	NM_114907	AT3G50470	-1.80675	8.31658	-31.5866	1.51352e-18	6.12585e-16	32.6887	homolog of RPW8 3
A_84_P855873	T42092	AT4G14400	-1.81326	10.7652	-23.1857	6.27004e-16	9.14219e-14	26.6743	ankyrin repeat family protein
A_84_P850790	BP783345	AT4G14400	-1.81657	11.5679	-24.6202	1.96138e-16	3.41062e-14	27.8465	ankyrin repeat family protein
A_84_P14299	NM_106161	AT1G75040	-1.82256	10.7015	-31.7785	1.34387e-18	5.69019e-16	32.8055	pathogenesis-related gene 5
A_84_P137649	NM_101978	AT1G21250	-1.82386	11.7645	-16.6506	3.43965e-13	2.18232e-11	20.2441	cell wall-associated kinase
A_84_P296724	NM_124498	AT5G51190	-1.8266	8.8084	-28.4953	1.13832e-17	3.38254e-15	30.6945	Integrase-type DNA-binding superfamily protein
A_84_P22053	NM_001202794	AT2G41100	-1.8291	11.7022	-47.6946	4.42176e-22	1.29751e-18	40.4248	Calcium-binding EF hand family protein
A_84_P16173	NM_102616	AT1G28480	-1.83431	7.70936	-18.7284	3.74714e-14	3.34465e-12	22.515	Thioredoxin superfamily protein
A_84_P812910	NM_001161166	AT3G22235;AT3G22231	-1.83777	14.1435	-18.0334	7.66834e-14	6.04691e-12	21.7825	[AT3G22235, BEST Arabidopsis thaliana protein match is: pathogen and circadian controlled 1 (TAIR:AT3G22231.1); Has 122 Blast hits to 122 proteins in 11 species: Archae - 0; Bacteria - 0; Metazoa - 0; Fungi - 0; Plants - 122; Viruses - 0; Other Eukaryotes - 0 (source: NCBI BLink).];[AT3G22231, pathogen and circadian controlled 1]
A_84_P14705	NM_116143	AT3G62780	-1.8422	7.43049	-20.3445	7.74152e-15	8.00582e-13	24.1239	Calcium-dependent lipid-binding (CaLB domain) family protein
A_84_P108312	NM_130208	AT2G46440	-1.84709	10.056	-19.1125	2.54828e-14	2.34592e-12	22.9089	cyclic nucleotide-gated channels
A_84_P575998	NM_117514	AT4G14365	-1.85074	9.23252	-26.2056	5.83321e-17	1.25354e-14	29.0641	XB3 ortholog 4 in Arabidopsis thaliana
A_84_P15036	NM_125483	AT5G60900	-1.85187	9.80925	-32.2247	1.0219e-18	4.70376e-16	33.0742	receptor-like protein kinase 1
A_84_P20706	NM_125360	AT5G59680	-1.85251	8.5336	-29.8695	4.52902e-18	1.71482e-15	31.6082	Leucine-rich repeat protein kinase family protein
A_84_P810457	NM_001198310	AT1G55450	-1.87291	11.4817	-45.1905	1.28848e-21	2.52058e-18	39.4442	S-adenosyl-L-methionine-dependent methyltransferases superfamily protein
A_84_P559351	NM_124928	AT5G55460	-1.89201	8.3436	-27.5968	2.12826e-17	5.74264e-15	30.0716	Bifunctional inhibitor/lipid-transfer protein/seed storage 2S albumin superfamily protein
A_84_P21769	NM_104793	AT1G61120	-1.894	7.04835	-21.4966	2.69294e-15	3.20898e-13	25.1977	terpene synthase 04
A_84_P576883	NM_117170	AT4G11000	-1.90402	7.48643	-34.6775	2.41409e-19	1.4531e-16	34.4815	Ankyrin repeat family protein
A_84_P16510	NM_103273	AT1G35710	-1.91004	9.00541	-25.3174	1.14058e-16	2.0918e-14	28.3915	Protein kinase family protein with leucine-rich repeat domain
A_84_P14331	NM_001198484	AT1G76650	-1.91632	8.64375	-20.9246	4.51908e-15	5.03053e-13	24.6717	calmodulin-like 38
A_84_P172941	NM_127425	AT2G18690	-1.96056	9.13626	-42.6852	3.98809e-21	4.92739e-18	38.3945	unknown protein; FUNCTIONS IN: molecular_function unknown; INVOLVED IN: biological_process unknown; LOCATED IN: membrane; EXPRESSED IN: 17 plant structures; EXPRESSED DURING: 9 growth stages; CONTAINS InterPro DOMAIN/s: Protein of unknown function DUF975 (InterPro:IPR010380); BEST Arabidopsis thaliana protein match is: unknown protein (TAIR:AT2G18680.1); Has 213 Blast hits to 211 proteins in 20 s…
A_84_P848350	CD531672	no_match	-1.96554	7.96766	-26.6535	4.19361e-17	9.48169e-15	29.3944	no_match
A_84_P10559	NM_001123738	AT1G01560	-1.96812	7.18939	-25.4298	1.04655e-16	1.99739e-14	28.4779	MAP kinase 11
A_84_P282640	NM_127881	AT2G23170	-1.97363	10.0962	-40.742	1.00273e-20	1.06996e-17	37.5282	Auxin-responsive GH3 family protein
A_84_P17317	NM_130207	AT2G46430	-1.97435	12.2843	-43.269	3.04746e-21	4.63119e-18	38.6456	cyclic nucleotide gated channel 3
A_84_P595614	NM_117518	AT4G14390	-1.9837	6.75413	-35.3625	1.64215e-19	1.13381e-16	34.8548	Ankyrin repeat family protein
A_84_P188254	NM_179095	AT4G23140	-1.99011	7.70869	-36.8311	7.3618e-20	5.57478e-17	35.6286	cysteine-rich RLK (RECEPTOR-like protein kinase) 6
A_84_P13130	NM_125104	AT5G57220	-1.99292	7.76587	-39.4278	1.91746e-20	1.76801e-17	36.9143	cytochrome P450, family 81, subfamily F, polypeptide 2
A_84_P16574	NM_115586	AT3G57260	-1.99573	8.8519	-26.379	5.13031e-17	1.12555e-14	29.1926	beta-1,3-glucanase 2
A_84_P216038	NM_117519	AT4G14400	-2.00939	13.5489	-29.5361	5.64261e-18	2.00698e-15	31.3907	ankyrin repeat family protein
A_84_P21994	NM_128201	AT2G26440	-2.01966	10.6265	-34.9433	2.07704e-19	1.28312e-16	34.6273	Plant invertase/pectin methylesterase inhibitor superfamily
A_84_P513046	NM_118643	AT4G25110	-2.03353	7.54222	-29.9243	4.36946e-18	1.68153e-15	31.6437	metacaspase 2
A_84_P288470	NM_118451	AT4G23220	-2.0449	8.57791	-45.3665	1.19288e-21	2.52058e-18	39.5153	cysteine-rich RLK (RECEPTOR-like protein kinase) 14
A_84_P14321	NM_106104	AT1G74440	-2.07807	10.0586	-39.4826	1.86548e-20	1.76801e-17	36.9404	Protein of unknown function (DUF962)
A_84_P19706	NM_123868	AT5G45000	-2.10945	7.06642	-33.833	3.92235e-19	2.14133e-16	34.0097	Disease resistance protein (TIR-NBS-LRR class) family
A_84_P751150	NM_100104	AT1G02230	-2.1173	7.82793	-31.7206	1.39287e-18	5.73643e-16	32.7703	NAC domain containing protein 4
A_84_P18814	NM_125359	AT5G59670	-2.12298	11.1384	-36.6397	8.1583e-20	5.80893e-17	35.5298	Leucine-rich repeat protein kinase family protein
A_84_P13567	NM_130281	AT2G47130	-2.13184	7.87649	-27.7297	1.93783e-17	5.3193e-15	30.165	NAD(P)-binding Rossmann-fold superfamily protein
A_84_P16571	NM_115498	AT3G56400	-2.14143	13.9136	-52.5221	6.51975e-23	2.55085e-19	42.145	WRKY DNA-binding protein 70
A_84_P145049	NM_101357	AT1G14880	-2.2778	9.44255	-32.3981	9.19644e-19	4.40585e-16	33.1775	PLANT CADMIUM RESISTANCE 1
A_84_P22681	NM_105808	AT1G71390	-2.29831	7.83122	-39.3859	1.95818e-20	1.76801e-17	36.8944	receptor like protein 11
A_84_P196584	AK118176	AT3G48650	-2.30628	7.96113	-42.1132	5.20883e-21	6.11386e-18	38.1445	pseudogene, At14a-related protein, similar to At14a (GI:11994571 and GI:11994573) (Arabidopsis thaliana)
A_84_P223559	NM_127019	AT2G14560	-2.44114	12.8532	-66.3535	6.22791e-25	1.462e-20	46.1002	Protein of unknown function (DUF567)
A_84_P18907	NM_100117	AT1G02360	-2.45956	9.08615	-44.5121	1.73878e-21	3.13984e-18	39.1671	Chitinase family protein
A_84_P75644	NM_179606	AT2G05440	-2.52594	8.90021	-29.6799	5.13078e-18	1.88048e-15	31.4848	GLYCINE RICH PROTEIN 9
A_84_P103716	NM_120414	AT5G03350	-2.59212	13.4658	-55.233	2.39785e-23	1.43386e-19	43.0242	Legume lectin family protein
A_84_P580314	NM_180292	AT3G22235	-2.61284	11.8132	-48.3868	3.32228e-22	1.11415e-18	40.6847	BEST Arabidopsis thaliana protein match is: pathogen and circadian controlled 1 (TAIR:AT3G22231.1); Has 122 Blast hits to 122 proteins in 11 species: Archae - 0; Bacteria - 0; Metazoa - 0; Fungi - 0; Plants - 122; Viruses - 0; Other Eukaryotes - 0 (source: NCBI BLink).
A_84_P513574	NM_201727	AT2G14560	-2.61545	10.5737	-27.4168	2.41817e-17	6.34532e-15	29.9443	Protein of unknown function (DUF567)
A_84_P146938	NM_100126	AT1G02450	-2.62975	9.4111	-34.0135	3.5323e-19	1.9743e-16	34.1116	NIM1-interacting 1
A_84_P128706	NM_114677	AT3G48080	-2.64909	8.27283	-43.0602	3.35379e-21	4.63119e-18	38.5563	alpha/beta-Hydrolases superfamily protein
A_84_P22854	NM_104058	AT1G51790	-2.65621	8.09533	-45.63	1.06352e-21	2.49662e-18	39.6211	Leucine-rich repeat protein kinase family protein
A_84_P15628	NM_115584	AT3G57240	-2.65835	7.09442	-35.2396	1.75871e-19	1.17455e-16	34.7885	beta-1,3-glucanase 3
A_84_P15524	NM_113213	AT3G23120	-2.68353	9.39114	-43.1321	3.2449e-21	4.63119e-18	38.5871	receptor like protein 38
A_84_P14710	NM_115530	AT3G56710	-2.70385	10.9983	-27.3358	2.56183e-17	6.60869e-15	29.8867	sigma factor binding protein 1
A_84_P10609	NM_128044	AT2G24850	-2.76944	8.5333	-37.5834	4.93947e-20	3.99842e-17	36.0116	tyrosine aminotransferase 3
A_84_P788748	NM_101217	AT1G13470	-2.8175	8.29091	-40.9997	8.85152e-21	9.89474e-18	37.6459	Protein of unknown function (DUF1262)
A_84_P51550	NM_129637	AT2G40750	-2.82262	9.84007	-54.5651	3.05402e-23	1.43386e-19	42.8129	WRKY DNA-binding protein 54
A_84_P809649	TA28146_3702	no_match	-2.82553	8.45774	-46.4329	7.52559e-22	1.96293e-18	39.9389	no_match
A_84_P91639	NM_129460	AT2G39030	-2.93956	9.87355	-38.3514	3.31304e-20	2.87934e-17	36.3935	Acyl-CoA N-acyltransferases (NAT) superfamily protein
A_84_P565178	NM_148752	AT3G25882	-2.96879	9.74414	-26.7701	3.85169e-17	8.95233e-15	29.4794	NIM1-interacting 2
A_84_P845967	NM_122163	AT5G22570	-2.98642	7.6542	-59.5817	5.31062e-24	6.23334e-20	44.3209	WRKY DNA-binding protein 38
