# Supplementary material for: Photosystem II Repair and Plant Immunity: Lessons Learned from Arabidopsis Mutant Lacking the THYLAKOID LUMEN PROTEIN 18.3
Source: Front Plant Sci. 2016 Mar 31;7:405. doi: 10.3389/fpls.2016.00405 (PMC4814454; doi:10.3389/fpls.2016.00405)
Supplement: Supplementary file 2 [file Table2.XLSX]

## Sheet: wild type_not_tlp18.3_FL_vs_CL
Supplementary Table 2: Cluster analysis of genes differentially expressed in wild type but not in tlp18.3 mutant upon growth under fluctuating light as compared to plants grown in constant light.
---CLUSTER 1 ---
AT5G04150		GO_id	Term	NumberOfGenes	p-value	p-value_fdr	p-value_bonferroni
AT5G53450		GO:0010106	cellular response to iron ion starvation	2	2.39E-7	1.16E-3	1.16E-3
AT3G56980
AT5G05250
---CLUSTER 2 ---
AT3G04210
AT4G08470
AT1G21270
AT5G55170
AT5G60950
AT5G57550
AT5G23660
AT2G15890
AT1G22500
AT1G67330
AT1G62510
AT4G19430
AT2G28630
AT4G23750
AT3G57630
AT1G69720
AT2G28890
AT4G36150
AT3G09870
AT4G00970
AT1G01070
AT3G45730
AT5G25210
AT1G11330
AT3G59820
AT1G31290
AT1G01060
AT1G03210
AT1G17600
AT2G28940
AT3G01080
AT1G24470
AT1G56300
AT3G19270
AT2G17280
AT4G02420
AT1G75030
AT3G58570
AT1G33610
AT2G21660
AT4G05040
AT5G19800
AT4G01920
AT1G33840
AT5G57760
AT5G50915
AT1G75240
AT5G02540
AT1G12520
AT2G28190
AT3G48720
AT4G26670
AT1G48330
---CLUSTER 3 ---
AT3G21890
AT4G37260
AT4G27657
AT5G45340
---CLUSTER 4 ---
AT2G41180
AT1G65510
AT3G11480
AT3G22620
AT5G09530
AT1G01250
AT1G04220
AT2G25625
AT5G59310
---CLUSTER 5 ---
AT2G33580		GO_id	Term	NumberOfGenes	p-value	p-value_fdr	p-value_bonferroni
AT4G26090		GO:0010200	response to chitin	6	3.19E-10	1.54E-6	1.54E-6
AT5G44070		GO:0010243	response to organonitrogen compound	6	2.6E-9	6.29E-6	1.26E-5
AT2G26190		GO:0009873	ethylene-activated signaling pathway	6	9.94E-9	1.6E-5	4.81E-5
AT4G23180		GO:0071369	cellular response to ethylene stimulus	6	1.78E-8	2.16E-5	8.62E-5
AT2G18210		GO:1901698	response to nitrogen compound	6	2.63E-8	2.54E-5	1.27E-4
AT5G28630		GO:0000160	phosphorelay signal transduction system	6	4.68E-8	3.77E-5	2.26E-4
AT4G27652		GO:0009723	response to ethylene	6	8.49E-8	5.86E-5	4.11E-4
AT2G44840		GO:0006952	defense response	9	2.38E-7	1.44E-4	1.15E-3
AT4G34410		GO:0009755	hormone-mediated signaling pathway	8	5.02E-7	2.7E-4	2.43E-3
AT4G27654		GO:0032870	cellular response to hormone stimulus	8	7.27E-7	3.51E-4	3.51E-3
AT1G35210		GO:0071495	cellular response to endogenous stimulus	8	8.39E-7	3.69E-4	4.06E-3
AT3G46110		GO:0001944	vasculature development	3	1.17E-6	4.05E-4	5.67E-3
AT2G22880		GO:0072358	cardiovascular system development	3	1.17E-6	4.05E-4	5.67E-3
AT3G57450		GO:0072359	circulatory system development	3	1.17E-6	4.05E-4	5.67E-3
AT5G47230		GO:0071310	cellular response to organic substance	8	1.58E-6	5.09E-4	7.64E-3
AT4G36500		GO:0051716	cellular response to stimulus	10	2.92E-6	8.82E-4	1.41E-2
AT1G32920		GO:0070887	cellular response to chemical stimulus	8	3.36E-6	9.55E-4	1.62E-2
AT4G17490		GO:0035556	intracellular signal transduction	6	5.28E-6	1.42E-3	2.55E-2
AT4G29780
AT4G27280
AT3G44260
AT1G73540
AT5G61600
AT5G51190
---CLUSTER 6 ---
AT1G72060		GO_id	Term	NumberOfGenes	p-value	p-value_fdr	p-value_bonferroni
AT1G58420		GO:0006952	defense response	11	5.41E-8	2.62E-4	2.62E-4
AT2G31880		GO:0031347	regulation of defense response	5	8.04E-7	1.94E-3	3.89E-3
AT5G05300		GO:0080134	regulation of response to stress	5	2.7E-6	4.36E-3	1.31E-2
AT1G76600
AT1G66090
AT3G11820
AT4G23190
AT2G25735
AT3G11840
AT5G54490
AT1G07135
AT2G22500
AT4G02380
AT3G61190
AT1G28480
AT1G05575
AT5G22250
AT3G01830
AT5G39670
AT4G11890
AT2G18690
AT1G01560
AT5G18470
AT3G50930
AT5G52760
AT4G23810
AT4G14365
AT4G33050
AT5G52750
AT2G26560
AT5G57220
AT1G19020
AT2G38470
AT1G80840
---CLUSTER 7 ---
AT4G08850
AT3G01290
AT2G41100
AT1G25560
AT3G16530
AT4G38550
AT1G68840
---CLUSTER 8 ---
AT5G36220
AT2G39030
AT5G61160
AT5G44420
---CLUSTER 9 ---
AT4G10500		GO_id	Term	NumberOfGenes	p-value	p-value_fdr	p-value_bonferroni
AT1G75040		GO:0009627	systemic acquired resistance	3	3.59E-8	1.73E-4	1.73E-4
AT2G18660		GO:0009814	defense response, incompatible interaction	3	7.72E-7	1.87E-3	3.73E-3
AT3G57260		GO:0045087	innate immune response	3	4.57E-6	5.76E-3	2.21E-2
AT2G24160		GO:0006955	immune response	3	4.77E-6	5.76E-3	2.3E-2
AT5G55450		GO:0002376	immune system process	3	6.14E-6	5.94E-3	2.97E-2
		GO_id	Term	NumberOfGenes	p-value	p-value_fdr	p-value_bonferroni
		GO:0048046	apoplast	3	2.97E-5	1.8E-2	2.27E-2
---CLUSTER 10 ---
AT4G28490
AT4G23200
AT5G52810
AT1G51800
AT1G34420
AT1G35710
AT4G14610
AT3G48650
AT1G30900
AT4G38560
AT1G34750
AT4G22980
AT4G21850
AT1G24150
AT2G23680
AT3G50480
AT1G35230
AT4G04220
AT3G26210
AT4G01700
AT2G47130
AT4G03450
AT1G73805
AT1G10340
AT4G23610
AT3G48640
---CLUSTER 11 ---
AT4G20780
AT5G62570
AT5G54720
AT5G39020
AT5G53550
AT1G07630
AT4G23230
AT2G37710
AT4G21380
---CLUSTER 12 ---
AT2G23170
AT4G11850
AT3G09010
AT3G60140
AT5G67080
AT3G23240
AT3G13790
AT1G61120
AT4G22530
AT5G12340
AT3G09940
---CLUSTER 13 ---
AT4G02330
AT4G12400
AT1G76930
AT2G44380
AT1G22650
